# Supplementary material for: Identification of a Novel Semi-Dominant Spotted-Leaf Mutant with Enhanced Resistance to Xanthomonas oryzae pv. oryzae in Rice
Source: Int J Mol Sci. 2018 Nov 27;19(12):3766. doi: 10.3390/ijms19123766 (PMC6321207; doi:10.3390/ijms19123766)
Supplement: Supplementary file 1 [file ijms-19-03766-s001.zip]

Archive with 4 entries (4 files):
- ijm-383098-sup.docx
- Supplementary Data S1. Differentially expressed genes (DEGs) with functional annotations for regulation process and cellular response..xls
- Supplementary Data S2. GO enrichment analysis of DEGs..xlsx
- Supplementary Data S3. Functional enrichment analysis of DEGs based on KEGG metabolic pathways..xls
