# Supplementary material for: Identification of a Novel Semi-Dominant Spotted-Leaf Mutant with Enhanced Resistance to Xanthomonas oryzae pv. oryzae in Rice
Source: Int J Mol Sci. 2018 Nov 27;19(12):3766. doi: 10.3390/ijms19123766 (PMC6321207; doi:10.3390/ijms19123766)
Supplement: Supplementary file 1 [file ijms-19-03766-s001.zip › Supplementary Data S1. Differentially expressed genes (DEGs) with functional annotations for regulation process and cellular response..xls]

## Sheet: Supplementary Data S1. Differen
Supplementary Data S1. Differentially expressed genes (DEGs) with functional annotations for regulation process and cellular response.
gene ID	Description	DEG analysis of Illumina sequencing (p value<0.05, |log2FC|>1)
		BC2F2-W value	BC2F2-S value	log2FC	p value
OS05G0554100	Os05g0554100 protein [Source:UniProtKB/TrEMBL;Acc:Q6I629]	17.9571	8.37777	-1.09992	5e-05
OS05G0445000	Os05g0445000 protein [Source:UniProtKB/TrEMBL;Acc:Q65WT9]	3.71562	13.4095	1.85158	5e-05
OS04G0542200	Os04g0542200 protein [Source:UniProtKB/TrEMBL;Acc:A0A0P0WDA4]	5.48303	1.66739	-1.71738	5e-05
OS03G0781501	-	718.587	300.116	-1.25964	5e-05
OS06G0632200	Os06g0632200 protein [Source:UniProtKB/TrEMBL;Acc:Q67VM1]	12.8669	41.9305	1.70434	5e-05
OS08G0205900	Probable gamma-aminobutyrate transaminase 3, mitochondrial [Source:UniProtKB/Swiss-Prot;Acc:Q6ZCF0]	5.68893	12.5686	1.14359	5e-05
OS04G0552700	OSJNBa0010H02.11 protein [Source:UniProtKB/TrEMBL;Acc:Q7XT38]	9.87194	19.8947	1.01098	5e-05
OS02G0173200	Os02g0173200 protein [Source:UniProtKB/TrEMBL;Acc:Q6H515]	325.676	108.703	-1.58305	5e-05
OS10G0405100	Os10g0405100 protein [Source:UniProtKB/TrEMBL;Acc:Q7XEV8]	32.8699	14.5043	-1.18028	5e-05
OS08G0293300	Os08g0293300 protein [Source:UniProtKB/TrEMBL;Acc:Q84YX3]	0.0993246	3.00422	4.9187	5e-05
OS02G0102400	Os02g0102400 protein [Source:UniProtKB/TrEMBL;Acc:Q6YU81]	29.1763	14.0218	-1.05713	5e-05
OS11G0433900	60S ribosomal protein L38, putative, expressed [Source:UniProtKB/TrEMBL;Acc:Q8GVY2]	444.258	182.314	-1.28497	5e-05
OS05G0463000	Os05g0463000 protein [Source:UniProtKB/TrEMBL;Acc:Q60ER0]	1.39507	7.6725	2.45936	5e-05
OS08G0371200	Os08g0371200 protein [Source:UniProtKB/TrEMBL;Acc:Q6Z2Q8]	2.14218	26.0611	3.60474	5e-05
OS03G0410100	Os03g0410100 protein [Source:UniProtKB/TrEMBL;Acc:A0A0P0VZG9]	5.67692	2.12372	-1.41851	5e-05
OS05G0474800	Os05g0474800 protein [Source:UniProtKB/TrEMBL;Acc:Q65WW1]	110.206	44.2364	-1.3169	5e-05
OS06G0598800	3-ketoacyl-CoA synthase [Source:UniProtKB/TrEMBL;Acc:Q69X62]	63.9501	5.53433	-3.53047	5e-05
OS07G0643400	Os07g0643400 protein [Source:UniProtKB/TrEMBL;Acc:Q8H5P5]	19.5137	8.29521	-1.23414	5e-05
OS02G0215700	Os02g0215700 protein [Source:UniProtKB/TrEMBL;Acc:A0A0P0VGF4]	11.8278	5.61534	-1.07473	5e-05
OS02G0755600	Glycosyltransferase [Source:UniProtKB/TrEMBL;Acc:A0A0P0VQ06]	11.8017	38.2331	1.69583	5e-05
OS03G0405500	Probable nucleoredoxin 1-1 [Source:UniProtKB/Swiss-Prot;Acc:Q7Y0E8]	15.3355	44.2817	1.52984	5e-05
OS09G0540000	Os09g0540000 protein [Source:UniProtKB/TrEMBL;Acc:A0A0P0XQ98]	26.4028	60.757	1.20236	5e-05
OS11G0183900	Eukaryotic aspartyl protease family protein, expressed [Source:UniProtKB/TrEMBL;Acc:Q53NE7]	21.141	107.525	2.34656	5e-05
OS02G0718000	Os02g0718000 protein [Source:UniProtKB/TrEMBL;Acc:Q6ZGV4]	48.4379	21.8226	-1.15031	5e-05
OS05G0142200	Os05g0142200 protein [Source:UniProtKB/TrEMBL;Acc:Q75KL8]	194.594	583.952	1.58538	5e-05
OS04G0502800	Os04g0502800 protein [Source:UniProtKB/TrEMBL;Acc:Q0JBY7]	11.5241	26.6847	1.21136	5e-05
OS02G0803300	Clathrin assembly protein AP180 short form-like [Source:UniProtKB/TrEMBL;Acc:Q69SJ3]	2.55598	8.32284	1.7032	5e-05
OS07G0677400	Peroxidase [Source:UniProtKB/TrEMBL;Acc:Q7XIX1]	120.963	10.3055	-3.55308	5e-05
OS07G0616600	40S ribosomal protein SA [Source:UniProtKB/TrEMBL;Acc:Q8H3I3]	123.029	45.9666	-1.42035	5e-05
OS04G0417600	Os04g0417600 protein [Source:UniProtKB/TrEMBL;Acc:A0A0P0WA21]	25.1357	8.74623	-1.523	5e-05
OS10G0444850	Os10g0444850 protein [Source:UniProtKB/TrEMBL;Acc:A0A0P0XUS6]	336.891	78.3723	-2.10386	5e-05
OS05G0495700	Probable glycerol-3-phosphate dehydrogenase [NAD(+)] 3, cytosolic [Source:UniProtKB/Swiss-Prot;Acc:Q65X70]	7.35357	2.85157	-1.36669	5e-05
OS02G0199200	Os02g0199200 protein [Source:UniProtKB/TrEMBL;Acc:Q6H726]	35.4735	9.94368	-1.83489	5e-05
OS03G0226901	Os03g0226901 protein [Source:UniProtKB/TrEMBL;Acc:A0A0P0VUY2]	0.717851	4.08345	2.50803	5e-05
OS09G0497000	Os09g0497000 protein [Source:UniProtKB/TrEMBL;Acc:Q0J0J7]	16.3439	6.89521	-1.24508	5e-05
OS03G0734500	Expressed protein [Source:UniProtKB/TrEMBL;Acc:Q6AVT8]	86.6303	6.20046	-3.80442	5e-05
OS01G0128200	Os01g0128200 protein [Source:UniProtKB/TrEMBL;Acc:Q9LGA5]	3.93558	8.41317	1.09607	5e-05
OS07G0692300	Os07g0692300 protein [Source:UniProtKB/TrEMBL;Acc:A0A0P0XB36]	77.2769	32.4164	-1.25331	5e-05
OS08G0101600	Os08g0101600 protein [Source:UniProtKB/TrEMBL;Acc:A0A0P0XAS5]	1.46471	4.13924	1.49875	5e-05
OS11G0199801	Os11g0199801 protein [Source:UniProtKB/TrEMBL;Acc:A0A0P0XZV7]	13.8251	59.9015	2.1153	5e-05
OS10G0485800	Os10g0485800 protein [Source:UniProtKB/TrEMBL;Acc:A0A0P0XVJ5]	6.37246	16.5579	1.3776	5e-05
OS06G0129900	Cytochrome P450 [Source:UniProtKB/TrEMBL;Acc:Q658G9]	54.8732	142.848	1.38031	5e-05
OS07G0108400	Os07g0108400 protein [Source:UniProtKB/TrEMBL;Acc:A0A0P0X235]	7.10908	24.9728	1.81262	5e-05
OS09G0397300	Os09g0397300 protein [Source:UniProtKB/TrEMBL;Acc:Q6ERD9]	13.6932	29.3017	1.09753	5e-05
OS04G0684900	OSJNBa0088H09.11 protein [Source:UniProtKB/TrEMBL;Acc:Q7XPU5]	663.026	45.1501	-3.87626	5e-05
OS04G0517100	Os04g0517100 protein [Source:UniProtKB/TrEMBL;Acc:A0A0P0WCK0]	16.8357	5.36443	-1.65002	5e-05
OS09G0293400	Os09g0293400 protein [Source:UniProtKB/TrEMBL;Acc:Q69JN7]	24.1097	62.1531	1.36622	5e-05
OS12G0637800	Nodulin family protein, putative, expressed [Source:UniProtKB/TrEMBL;Acc:Q2QLL4]	4.41511	36.6234	3.05224	5e-05
OS05G0155100	Cytoplasmic ribosomal protein L18 [Source:UniProtKB/TrEMBL;Acc:Q5WMY3]	389.853	159.2	-1.29209	5e-05
OS02G0512200	-	26.3521	11.8415	-1.15406	5e-05
OS02G0198300	Os02g0198300 protein [Source:UniProtKB/TrEMBL;Acc:Q6H738]	10.9335	4.47922	-1.28743	5e-05
OS07G0481300	Os07g0481300 protein [Source:UniProtKB/TrEMBL;Acc:Q8GVQ8]	2.12802	4.82734	1.18171	5e-05
OS04G0630800	Os04g0630800 protein [Source:UniProtKB/TrEMBL;Acc:Q0J9U6]	28.8428	185.007	2.6813	5e-05
OS01G0342750	Os01g0342750 protein [Source:UniProtKB/TrEMBL;Acc:A0A0P0V2F0]	0.46052	3.57275	2.9557	5e-05
OS11G0312000	-	3.92547	8.25762	1.07286	5e-05
OS12G0218100	Os12g0218100 protein [Source:UniProtKB/TrEMBL;Acc:Q2QVU4]	4.82673	50.6722	3.39208	5e-05
OS07G0185900	Os07g0185900 protein [Source:UniProtKB/TrEMBL;Acc:Q7XI29]	1350.25	252.227	-2.42044	5e-05
OS02G0633600	-	16.6779	50.2918	1.59238	5e-05
OS04G0109100	OSJNBa0027H06.9 protein [Source:UniProtKB/TrEMBL;Acc:Q7XXF5]	6.24284	31.7555	2.34673	5e-05
OS10G0517800	Expressed protein [Source:UniProtKB/TrEMBL;Acc:Q337B4]	35.321	5.73889	-2.62168	5e-05
OS07G0187900	Os07g0187900 protein [Source:UniProtKB/TrEMBL;Acc:Q6Z4F2]	21.1205	62.2065	1.55842	5e-05
OS02G0462800	Os02g0462800 protein [Source:UniProtKB/TrEMBL;Acc:Q6K4Y7]	13.2576	0.934248	-3.82687	5e-05
OS07G0117400	Os07g0117400 protein [Source:UniProtKB/TrEMBL;Acc:Q8H5J8]	0.274776	1.76201	2.68089	5e-05
OS12G0231000	Os12g0231000 protein [Source:UniProtKB/TrEMBL;Acc:Q0IPA1]	6.20176	19.7586	1.67173	5e-05
OS03G0388800	Hydrolase, alpha/beta fold family protein, putative, expressed [Source:UniProtKB/TrEMBL;Acc:Q10KC9]	10.577	35.3859	1.74225	5e-05
OS02G0533800	Os02g0533800 protein [Source:UniProtKB/TrEMBL;Acc:Q6EPY3]	138.294	279.834	1.01683	5e-05
OS06G0669800	OTU-like cysteine protease-like [Source:UniProtKB/TrEMBL;Acc:Q655R7]	15.0627	31.0818	1.04509	5e-05
OS01G0721300	NBS-LRR-like protein [Source:UniProtKB/TrEMBL;Acc:Q5JMA9]	0.225431	3.85666	4.09659	5e-05
OS08G0101800	Os08g0101800 protein [Source:UniProtKB/TrEMBL;Acc:Q6Z1Y8]	127.066	439.248	1.78946	5e-05
OS05G0456900	Os05g0456900 protein [Source:UniProtKB/TrEMBL;Acc:Q60EL4]	9.26493	44.3304	2.25844	5e-05
OS04G0407500	Os04g0407500 protein [Source:UniProtKB/TrEMBL;Acc:A0A0N7KJ07]	14.5412	29.1675	1.00422	5e-05
OS10G0491000	Os10g0491000 protein [Source:UniProtKB/TrEMBL;Acc:Q9FWU4]	649.05	248.261	-1.38647	5e-05
OS03G0281800	Os03g0281800 protein [Source:UniProtKB/TrEMBL;Acc:A0A0P0VWT0]	4.84203	2.38582	-1.02113	5e-05
OS03G0437200	C2H2 transcription factor [Source:UniProtKB/TrEMBL;Acc:Q75KE5]	12.454	0.563772	-4.46535	5e-05
OS08G0386800	Os08g0386800 protein [Source:UniProtKB/TrEMBL;Acc:Q6ZA15]	39.8716	88.2585	1.14638	5e-05
OS01G0263900	Os01g0263900 protein [Source:UniProtKB/TrEMBL;Acc:A0A0P0V0W6]	1.78402	6.03869	1.7591	5e-05
OS01G0160100	Os01g0160100 protein [Source:UniProtKB/TrEMBL;Acc:Q9LGL5]	10.592	33.0326	1.64091	5e-05
OS10G0109600	Peroxidase [Source:UniProtKB/TrEMBL;Acc:Q7XHB1]	0	1.09979	inf	5e-05
OS01G0182400	Os01g0182400 protein [Source:UniProtKB/TrEMBL;Acc:A0A0P0UYW5]	3.65593	1.50645	-1.27908	5e-05
OS02G0638650	AP2 domain-containing transcription factor-like [Source:UniProtKB/TrEMBL;Acc:Q6H5V2]	8.07004	1.72688	-2.22441	5e-05
OS08G0548400	DnaJ protein homolog-like [Source:UniProtKB/TrEMBL;Acc:Q6YT03]	27.4033	60.7618	1.14882	5e-05
OS07G0500300	Chitinase III-like protein [Source:UniProtKB/TrEMBL;Acc:Q69RN2]	19.6029	62.1008	1.66354	5e-05
OS12G0479900	Expressed protein [Source:UniProtKB/TrEMBL;Acc:Q2QQX3]	8.71906	18.357	1.07408	5e-05
OS12G0169000	Os12g0169000 protein [Source:UniProtKB/TrEMBL;Acc:A0A0P0Y7J9]	1.41304	7.40302	2.38931	5e-05
OS03G0733800	Endoplasmic oxidoreductin 1, putative, expressed [Source:UniProtKB/TrEMBL;Acc:Q6AVU2]	27.1091	10.2602	-1.40171	5e-05
OS09G0315100	Os09g0315100 protein [Source:UniProtKB/TrEMBL;Acc:A0A0P0XL41]	16.2002	7.09899	-1.19032	5e-05
OS01G0917500	Os01g0917500 protein [Source:UniProtKB/TrEMBL;Acc:A0A0P0VBZ8]	4.19388	1.42995	-1.55232	5e-05
OS02G0703900	WAT1-related protein [Source:UniProtKB/TrEMBL;Acc:Q6YVJ1]	1.46308	3.50189	1.25912	5e-05
OS08G0352100	Os08g0352100 protein [Source:UniProtKB/TrEMBL;Acc:Q6ZDT2]	15.6905	3.87277	-2.01845	5e-05
OS03G0802200	-	73.6918	12.8843	-2.51589	5e-05
OS01G0310100	Os01g0310100 protein [Source:UniProtKB/TrEMBL;Acc:A0A0P0V257]	1.87649	4.24841	1.17889	5e-05
OS03G0292100	Probable protein phosphatase 2C 32 [Source:UniProtKB/Swiss-Prot;Acc:Q10MX1]	160.554	39.0983	-2.03788	5e-05
OS01G0196300	BHLH transcription factor [Source:UniProtKB/TrEMBL;Acc:Q5SMX4]	11.6195	25.3694	1.12654	5e-05
OS02G0203300	Glycosyltransferase [Source:UniProtKB/TrEMBL;Acc:A0A0N7KEW3]	55.4833	27.4915	-1.01307	5e-05
OS02G0297132	Os02g0297132 protein [Source:UniProtKB/TrEMBL;Acc:A0A0P0VHW9]	18.2845	48.2156	1.39888	5e-05
OS02G0774200	Os02g0774200 protein [Source:UniProtKB/TrEMBL;Acc:Q6Z7L2]	4.14779	18.3165	2.14273	5e-05
OS09G0394500	Os09g0394500 protein [Source:UniProtKB/TrEMBL;Acc:B7F8I2]	155.224	77.5502	-1.00115	5e-05
OS08G0245301	Os08g0245301 protein [Source:UniProtKB/TrEMBL;Acc:A0A0P0XDQ2]	2.83098	13.5465	2.25854	5e-05
OS01G0752500	Os01g0752500 protein [Source:UniProtKB/TrEMBL;Acc:Q5JMX7]	23.9096	6.85906	-1.80151	5e-05
OS07G0114000	Probable protein phosphatase 2C 61 [Source:UniProtKB/Swiss-Prot;Acc:Q7XHN8]	252.797	115.396	-1.13138	5e-05
OS11G0683600	Os11g0683600 protein [Source:UniProtKB/TrEMBL;Acc:A3CDU4]	2.45774	11.2016	2.1883	5e-05
OS03G0197175	Os03g0197175 protein [Source:UniProtKB/TrEMBL;Acc:A0A0P0VUA0]	99.2843	211.577	1.09155	5e-05
OS06G0695500	Peroxidase [Source:UniProtKB/TrEMBL;Acc:Q5Z8H5]	0.821848	8.95289	3.44541	5e-05
OS04G0519700	Auxin response factor [Source:UniProtKB/TrEMBL;Acc:A0A0N7KJD5]	2.28639	0.829222	-1.46324	5e-05
OS06G0326500	Mitochondrial glycoprotein-like [Source:UniProtKB/TrEMBL;Acc:Q69T76]	47.5229	21.1815	-1.16582	5e-05
OS07G0497100	Os07g0497100 protein [Source:UniProtKB/TrEMBL;Acc:Q0D6A3]	3.07852	6.21663	1.0139	5e-05
OS04G0566600	OSJNBa0005N02.4 protein [Source:UniProtKB/TrEMBL;Acc:Q7XUI6]	0.864774	3.73726	2.11159	5e-05
OS02G0506600	Os02g0506600 protein [Source:UniProtKB/TrEMBL;Acc:Q6K6K3]	213.03	38.5584	-2.46594	5e-05
OS12G0639600	HIPL1 protein, putative, expressed [Source:UniProtKB/TrEMBL;Acc:Q2QLJ8]	5.58974	26.2223	2.22994	5e-05
OS01G0847700	Os01g0847700 protein [Source:UniProtKB/TrEMBL;Acc:Q941T6]	9.64557	2.48293	-1.95783	5e-05
OS01G0616800	Os01g0616800 protein [Source:UniProtKB/TrEMBL;Acc:Q5ZDK1]	11.8105	4.88779	-1.27282	5e-05
OS05G0485800	Os05g0485800 protein [Source:UniProtKB/TrEMBL;Acc:A0A0P0WNX3]	3.92559	11.7982	1.58759	5e-05
OS06G0707200	Os06g0707200 protein [Source:UniProtKB/TrEMBL;Acc:Q5Z8T7]	11.0739	4.13431	-1.42145	5e-05
OS07G0534300	Os07g0534300 protein [Source:UniProtKB/TrEMBL;Acc:A0A0N7KNK9]	11.2666	27.5292	1.28891	5e-05
OS04G0652400	Probable sulfate transporter 3.3 [Source:Projected from Arabidopsis thaliana (AT1G23090) UniProtKB/Swiss-Prot;Acc:Q9SXS2]	17.8515	39.8358	1.15802	5e-05
OS02G0699600	Os02g0699600 protein [Source:UniProtKB/TrEMBL;Acc:Q6Z8E0]	716.044	310.645	-1.20478	5e-05
OS03G0726800	Expressed protein [Source:UniProtKB/TrEMBL;Acc:Q75GJ0]	4.55358	16.0972	1.82173	5e-05
OS03G0787300	DnaJ protein, putative, expressed [Source:UniProtKB/TrEMBL;Acc:Q6F3B0]	392.362	190.945	-1.03903	5e-05
OS09G0472900	Os09g0472900 protein [Source:UniProtKB/TrEMBL;Acc:Q0J103]	3.71262	199.432	5.74732	5e-05
OS08G0137800	Os08g0137800 protein [Source:UniProtKB/TrEMBL;Acc:Q0J844]	45.3702	6.27328	-2.85445	5e-05
OS04G0510200	Os04g0510200 protein [Source:UniProtKB/TrEMBL;Acc:Q0JBT9]	6.49133	13.2395	1.02826	5e-05
OS02G0635600	Os02g0635600 protein [Source:UniProtKB/TrEMBL;Acc:Q6H845]	8.89359	3.77866	-1.23489	5e-05
OS11G0514500	BRASSINOSTEROID INSENSITIVE 1-associated receptor kinase 1, putative, expressed [Source:UniProtKB/TrEMBL;Acc:Q2R3L3]	2.53532	223.051	6.45907	5e-05
OS01G0675000	Os01g0675000 protein [Source:UniProtKB/TrEMBL;Acc:Q0JKH0]	2.21742	11.5167	2.37678	5e-05
OS04G0344100	Os04g0344100 protein [Source:UniProtKB/TrEMBL;Acc:A0A0P0W963]	0.327769	39.6303	6.91778	5e-05
OS12G0484600	Nodulin family protein, putative, expressed [Source:UniProtKB/TrEMBL;Acc:Q2QQT3]	37.5851	388.393	3.36929	5e-05
OS06G0158100	Os06g0158100 protein [Source:UniProtKB/TrEMBL;Acc:Q5VMX9]	26.2583	10.4082	-1.33505	5e-05
OS06G0131350	Os06g0131350 protein [Source:UniProtKB/TrEMBL;Acc:A0A0P0WSE9]	112.852	35.3245	-1.6757	5e-05
OS09G0444900	Os09g0444900 protein [Source:UniProtKB/TrEMBL;Acc:A0A0P0XNJ7]	2.96103	7.95848	1.4264	5e-05
OS05G0375400	'putative beta-1,3-glucanase [Source:UniProtKB/TrEMBL;Acc:Q75K72]	5.6554	30.6336	2.43741	5e-05
OS01G0331100	Os01g0331100 protein [Source:UniProtKB/TrEMBL;Acc:Q5ZCY5]	0.473454	3.62431	2.93641	5e-05
OS02G0225900	F-box-like [Source:UniProtKB/TrEMBL;Acc:Q6H6J8]	16.9349	3.05805	-2.46931	5e-05
OS03G0305100	AMP-binding enzyme family protein, expressed [Source:UniProtKB/TrEMBL;Acc:Q10MK9]	47.104	158.054	1.7465	5e-05
OS04G0685400	OSJNBa0088H09.16 protein [Source:UniProtKB/TrEMBL;Acc:Q7XPU0]	1.22002	10.1834	3.06124	5e-05
OS06G0637500	Os06g0637500 protein [Source:UniProtKB/TrEMBL;Acc:Q67WF6]	74.1979	8.47475	-3.13014	5e-05
OS12G0552300	Pentatricopeptide repeat-containing protein At4g13650 [Source:Projected from Arabidopsis thaliana (AT4G13650) UniProtKB/Swiss-Prot;Acc:Q9SVP7]	1.14855	2.30882	1.00734	5e-05
OS03G0197000	Expressed protein [Source:UniProtKB/TrEMBL;Acc:Q10QG8]	3.77872	8.35604	1.14492	5e-05
OS01G0946200	Os01g0946200 protein [Source:UniProtKB/TrEMBL;Acc:Q94CP9]	87.648	24.618	-1.83201	5e-05
OS05G0540300	Os05g0540300 protein [Source:UniProtKB/TrEMBL;Acc:Q5TKQ5]	19.1584	8.16055	-1.23124	5e-05
OS09G0400500	Os09g0400500 protein [Source:UniProtKB/TrEMBL;Acc:Q0J1Z3]	34.3244	9.71515	-1.82093	5e-05
OS10G0528400	Glutathione S-transferase GSTU6, putative, expressed [Source:UniProtKB/TrEMBL;Acc:Q9FUE3]	23.0872	7.06482	-1.70837	5e-05
OS11G0133001	Os11g0132900 protein [Source:UniProtKB/TrEMBL;Acc:Q0IUV4]	1.26675	25.8524	4.3511	5e-05
OS10G0482900	Domain found in Dishevelled, Egl-10, and Pleckstrin family protein, expressed [Source:UniProtKB/TrEMBL;Acc:Q8LNW2]	30.2513	14.9793	-1.01402	5e-05
OS07G0111700	Os07g0111700 protein [Source:UniProtKB/TrEMBL;Acc:A0A0P0X1Z9]	16.8919	38.1882	1.17679	5e-05
OS07G0677200	Peroxidase [Source:UniProtKB/TrEMBL;Acc:Q7F1U0]	619.948	15.7045	-5.30289	5e-05
OS02G0176000	Os02g0176000 protein [Source:UniProtKB/TrEMBL;Acc:Q6EUQ3]	38.5852	1.16352	-5.05148	5e-05
OS05G0476700	Os05g0476700 protein [Source:UniProtKB/TrEMBL;Acc:A0A0P0WNR0]	50.2304	10.4455	-2.26569	5e-05
OS08G0289000	Os08g0289000 protein [Source:UniProtKB/TrEMBL;Acc:Q6Z2C3]	15.9356	5.28491	-1.5923	5e-05
OS01G0834500	40S ribosomal protein S23 [Source:UniProtKB/TrEMBL;Acc:Q8L4F2]	317.575	139.208	-1.18985	5e-05
OS05G0363500	Os05g0363500 protein [Source:UniProtKB/TrEMBL;Acc:A0A0P0WLE2]	0.722249	8.20813	3.50649	5e-05
OS02G0640500	Os02g0640500 protein [Source:UniProtKB/TrEMBL;Acc:Q6H7D2]	0	1.64467	inf	5e-05
OS11G0222000	Os11g0222000 protein [Source:UniProtKB/TrEMBL;Acc:Q2R8P3]	3.2806	1.03919	-1.65851	5e-05
OS03G0757000	Os03g0757000 protein [Source:UniProtKB/TrEMBL;Acc:B9F5S5]	24.5841	58.7265	1.25628	5e-05
OS03G0757200	Glucosyl transferase, putative, expressed [Source:UniProtKB/TrEMBL;Acc:Q9AUV2]	17.025	38.1479	1.16395	5e-05
OS01G0845000	Os01g0845000 protein [Source:UniProtKB/TrEMBL;Acc:A0A0N7KE20]	17.0298	3.82445	-2.15474	5e-05
OS05G0556700	Os05g0556700 protein [Source:UniProtKB/TrEMBL;Acc:Q0DG27]	9.97226	2.71292	-1.87807	5e-05
OS01G0841700	-	221.448	88.2517	-1.32727	5e-05
OS02G0175700	Os02g0175700 protein [Source:UniProtKB/TrEMBL;Acc:Q6EUQ6]	1.73038	9.18617	2.40837	5e-05
OS05G0526700	Os05g0526700 protein [Source:UniProtKB/TrEMBL;Acc:Q65X87]	22.5476	61.9381	1.45785	5e-05
OS03G0648300	IQ calmodulin-binding motif family protein, expressed [Source:UniProtKB/TrEMBL;Acc:Q10G08]	8.45771	18.8406	1.1555	5e-05
OS11G0514800	Expressed protein [Source:UniProtKB/TrEMBL;Acc:Q2R3L0]	0.430806	2.79312	2.69677	5e-05
OS07G0694300	Peroxidase 21 [Source:Projected from Arabidopsis thaliana (AT2G37130) UniProtKB/Swiss-Prot;Acc:Q42580]	1.47864	12.1855	3.04282	5e-05
OS06G0195800	Os06g0195800 protein [Source:UniProtKB/TrEMBL;Acc:A0A0N7KLP7]	22.4761	10.9597	-1.03618	5e-05
OS06G0133500	Os06g0133500 protein [Source:UniProtKB/TrEMBL;Acc:Q9FPB9]	253.121	25.7696	-3.29609	5e-05
OS04G0376000	OSJNBb0006N15.8 protein [Source:UniProtKB/TrEMBL;Acc:Q7XMJ1]	453.043	212.419	-1.09274	5e-05
OS01G0130900	Os01g0130900 protein [Source:UniProtKB/TrEMBL;Acc:Q9LGC2]	12.9879	6.36965	-1.02789	5e-05
OS03G0267100	Os03g0267100 protein [Source:UniProtKB/TrEMBL;Acc:Q0DT61]	0.68612	1.87256	1.44848	5e-05
OS01G0960000	Gamma-secretase subunit PEN2-like [Source:UniProtKB/TrEMBL;Acc:Q5JN39]	82.1154	33.3871	-1.29836	5e-05
OS01G0310600	-	0	7.3548	inf	5e-05
OS12G0181600	Amino acid transporter, putative, expressed [Source:UniProtKB/TrEMBL;Acc:Q2QWV1]	16.9337	8.40076	-1.01131	5e-05
OS01G0588500	Os01g0588500 protein [Source:UniProtKB/TrEMBL;Acc:Q8S1E8]	11.54	25.5649	1.14752	5e-05
OS07G0462200	Os07g0462200 protein [Source:UniProtKB/TrEMBL;Acc:Q6Z3C2]	9.14389	1.04904	-3.12374	5e-05
OS07G0538200	Os07g0538200 protein [Source:UniProtKB/TrEMBL;Acc:Q6YVV8]	7.33838	18.2584	1.31503	5e-05
OS06G0334100	Os06g0334100 protein [Source:UniProtKB/TrEMBL;Acc:A0A0P0WWF3]	8.30797	17.8607	1.10422	5e-05
OS12G0633700	Os12g0633700 protein [Source:UniProtKB/TrEMBL;Acc:A0A0P0YCR6]	1.7508	5.63591	1.68663	5e-05
OS04G0477500	OSJNBa0044K18.7 protein [Source:UniProtKB/TrEMBL;Acc:Q7XK38]	3.93192	9.21716	1.22909	5e-05
OS05G0440300	Histone deacetylase [Source:UniProtKB/TrEMBL;Acc:Q60DG6]	0.594674	43.3715	6.1885	5e-05
OS01G0794400	Probable nucleoredoxin 2 [Source:UniProtKB/Swiss-Prot;Acc:Q0JIL1]	2.38334	6.34237	1.41203	5e-05
OS04G0365100	-	1.31215	3.25708	1.31164	5e-05
OS12G0155400	Os12g0155400 protein [Source:UniProtKB/TrEMBL;Acc:A0A0P0Y747]	1.6704	0	#NAME?	5e-05
OS01G0571000	Mitochondrial carrier protein-like [Source:UniProtKB/TrEMBL;Acc:Q8S1A3]	1.66868	7.49496	2.16721	5e-05
OS07G0271000	Guanosine nucleotide diphosphate dissociation inhibitor [Source:UniProtKB/TrEMBL;Acc:Q8LIL4]	1.2808	10.3863	3.01955	5e-05
OS05G0140300	Os05g0140300 protein [Source:UniProtKB/TrEMBL;Acc:A0A0P0WHP9]	15.2959	44.1534	1.52937	5e-05
OS12G0559200	Lipoxygenase [Source:UniProtKB/TrEMBL;Acc:Q2QNN5]	12.2586	25.2317	1.04144	5e-05
OS04G0596350	-	104.054	46.93	-1.14875	5e-05
OS06G0291500	Os06g0291500 protein [Source:UniProtKB/TrEMBL;Acc:Q0DCT9]	0.536101	1.32344	1.30371	5e-05
OS04G0669200	OSJNBa0043A12.18 protein [Source:UniProtKB/TrEMBL;Acc:Q7XR67]	481.438	92.6072	-2.37815	5e-05
OS03G0255900	Os03g0255900 protein [Source:UniProtKB/TrEMBL;Acc:Q0DTC8]	56.1125	15.745	-1.83343	5e-05
OS03G0279950	Photosynthetic NDH subunit of lumenal location 1, chloroplastic [Source:Projected from Arabidopsis thaliana (AT2G39470) UniProtKB/Swiss-Prot;Acc:O80634]	53.6613	115.516	1.10614	5e-05
OS01G0838600	Os01g0838600 protein [Source:UniProtKB/TrEMBL;Acc:Q5NA12]	1.84079	38.7865	4.39716	5e-05
OS01G0766300	Os01g0766300 protein [Source:UniProtKB/TrEMBL;Acc:Q5ZAN5]	43.7339	122.655	1.48778	5e-05
OS04G0191400	OSJNBa0059D20.11 protein [Source:UniProtKB/TrEMBL;Acc:Q7XX47]	130.177	453.198	1.79967	5e-05
OS04G0598200	OSJNba0093F12.16 protein [Source:UniProtKB/TrEMBL;Acc:Q0JAI2]	459.698	156.778	-1.55196	5e-05
OS09G0466300	Os09g0466300 protein [Source:UniProtKB/TrEMBL;Acc:A0A0P0XMY4]	7.69206	2.12362	-1.85684	5e-05
OS12G0178000	Os12g0178000 protein [Source:UniProtKB/TrEMBL;Acc:A0A0P0Y7S8]	0.77035	7.42298	3.26841	5e-05
OS02G0739400	Hexosyltransferase [Source:UniProtKB/TrEMBL;Acc:Q6Z5N7]	82.2902	9.11429	-3.17452	5e-05
OS12G0590900	Expressed protein [Source:UniProtKB/TrEMBL;Acc:Q2QMU3]	1.3789	4.21894	1.61336	5e-05
OS02G0653300	Os02g0653300 protein [Source:UniProtKB/TrEMBL;Acc:Q0DZ20]	26.3802	12.8409	-1.03871	5e-05
OS03G0168000	Lactose permease, putative, expressed [Source:UniProtKB/TrEMBL;Acc:Q8S7U2]	0.511349	3.97945	2.96019	5e-05
OS04G0121300	Os04g0121300 protein [Source:UniProtKB/TrEMBL;Acc:A0A0P0W6P0]	0.315416	3.35601	3.41142	5e-05
OS08G0497300	Os08g0497300 protein [Source:UniProtKB/TrEMBL;Acc:Q7F8U2]	3.15207	0.841862	-1.90464	5e-05
OS01G0871800	Os01g0871800 protein [Source:UniProtKB/TrEMBL;Acc:Q5N735]	5.77348	12.4692	1.11086	5e-05
OS03G0299600	Os03g0299600 protein [Source:UniProtKB/TrEMBL;Acc:Q0DSM5]	1623.06	753.915	-1.10624	5e-05
OS12G0635700	GNS1/SUR4 membrane family protein, putative, expressed [Source:UniProtKB/TrEMBL;Acc:Q2QLN2]	16.9856	69.9458	2.04192	5e-05
OS12G0450300	Os12g0450300 protein [Source:UniProtKB/TrEMBL;Acc:A0A0P0Y9U1]	11.3865	31.2699	1.45745	5e-05
OS11G0133100	Os11g0133100 protein [Source:UniProtKB/TrEMBL;Acc:A0A0P0XYD6]	3.62407	8.03764	1.14916	5e-05
OS01G0918500	Os01g0918500 protein [Source:UniProtKB/TrEMBL;Acc:A0A0P0VC62]	1.31052	3.21947	1.29668	5e-05
OS04G0398700	OSJNBa0039C07.14 protein [Source:UniProtKB/TrEMBL;Acc:Q7XLG2]	7.12671	30.8556	2.11422	5e-05
OS02G0185200	Os02g0185200 protein [Source:UniProtKB/TrEMBL;Acc:Q6ZIH2]	2.58149	16.3625	2.66411	5e-05
OS06G0274200	Os06g0274200 protein [Source:UniProtKB/TrEMBL;Acc:Q9FP19]	67.0065	25.6429	-1.38574	5e-05
OS03G0766600	Expressed protein [Source:UniProtKB/TrEMBL;Acc:Q9AYP3]	241.022	98.6735	-1.28843	5e-05
OS01G0304400	Os01g0304400 protein [Source:UniProtKB/TrEMBL;Acc:Q9FP50]	23.2441	1.72551	-3.75177	5e-05
OS03G0791700	Leucine-rich repeat transmembrane protein kinase, putative, expressed [Source:UniProtKB/TrEMBL;Acc:Q852J5]	1.32221	6.20904	2.23142	5e-05
OS07G0262600	Os07g0262600 protein [Source:UniProtKB/TrEMBL;Acc:A0A0P0X5B1]	2.03283	10.4834	2.36655	5e-05
OS01G0639900	Carbonic anhydrase [Source:UniProtKB/TrEMBL;Acc:Q7F2G3]	734.746	1485.63	1.01575	5e-05
OS01G0656400	Os01g0656400 protein [Source:UniProtKB/TrEMBL;Acc:Q0JKQ9]	173.693	51.7264	-1.74756	5e-05
OS01G0760600	Aspartate aminotransferase [Source:UniProtKB/TrEMBL;Acc:Q0JJ47]	21.0152	45.802	1.12398	5e-05
OS12G0478200	Os12g0478100 protein [Source:UniProtKB/TrEMBL;Acc:C7JA48]	32.7277	3.64316	-3.16725	5e-05
OS01G0551100	Ribonuclease 3-like protein 1 [Source:UniProtKB/Swiss-Prot;Acc:Q5JK90]	27.4139	63.8948	1.22079	5e-05
OS11G0227600	Os11g0227600 protein [Source:UniProtKB/TrEMBL;Acc:A0A0N7KSN4]	4.50726	1.73105	-1.3806	5e-05
OS07G0153150	Os07g0153150 protein [Source:UniProtKB/TrEMBL;Acc:A0A0P0X2C8]	0.318033	8.46969	4.73506	5e-05
OS12G0528000	Expressed protein [Source:UniProtKB/TrEMBL;Acc:Q0IMY5]	0.542144	2.21761	2.03226	5e-05
OS05G0115100	Os05g0115100 protein [Source:UniProtKB/TrEMBL;Acc:Q65XA8]	1.00703	7.55133	2.90663	5e-05
OS08G0103500	MAP3K-like protein [Source:UniProtKB/TrEMBL;Acc:Q69U53]	2.18436	5.18423	1.24692	5e-05
OS07G0229900	40S ribosomal protein S12 [Source:UniProtKB/TrEMBL;Acc:Q7EY39]	269.02	130.491	-1.04376	5e-05
OS02G0666300	Os02g0666300 protein [Source:UniProtKB/TrEMBL;Acc:Q6ESH1]	3.92769	8.27812	1.07562	5e-05
OS03G0389700	Phospho-2-dehydro-3-deoxyheptonate aldolase [Source:UniProtKB/TrEMBL;Acc:A0A0P0VY68]	7.701	1.609	-2.25888	5e-05
OS01G0783100	Os01g0783100 protein [Source:UniProtKB/TrEMBL;Acc:Q8LQQ6]	8.55597	18.5372	1.11542	5e-05
OS02G0240100	Peroxidase [Source:UniProtKB/TrEMBL;Acc:Q6ER51]	1.63988	0	#NAME?	5e-05
OS01G0871000	Os01g0871000 protein [Source:UniProtKB/TrEMBL;Acc:A0A0P0VAV4]	1.39406	7.67217	2.46034	5e-05
OS02G0736900	Os02g0736900 protein [Source:UniProtKB/TrEMBL;Acc:C7IYZ9]	42.1307	10.1806	-2.04904	5e-05
OS02G0584700	Os02g0584700 protein [Source:UniProtKB/TrEMBL;Acc:Q6YY34]	113.293	38.728	-1.54861	5e-05
OS04G0227500	OSJNBb0015G09.12 protein [Source:UniProtKB/TrEMBL;Acc:Q7XNV4]	212.432	525.867	1.3077	5e-05
OS03G0775200	Methyltransferase family protein, expressed [Source:UniProtKB/TrEMBL;Acc:Q8H8N4]	2.64753	5.90603	1.15754	5e-05
OS01G0773800	Os01g0773800 protein [Source:UniProtKB/TrEMBL;Acc:A0A0P0V8W1]	2.28233	0	#NAME?	5e-05
OS01G0134700	Calmodulin-binding protein-like [Source:UniProtKB/TrEMBL;Acc:Q943R3]	221.358	55.3215	-2.00047	5e-05
OS06G0675700	Probable alpha-glucosidase Os06g0675700 [Source:UniProtKB/Swiss-Prot;Acc:Q653V7]	6.57786	15.5866	1.24462	5e-05
OS11G0629300	Os11g0629300 protein [Source:UniProtKB/TrEMBL;Acc:Q2R0W9]	15.7353	35.4545	1.17196	5e-05
OS01G0227500	Os01g0227500 protein [Source:UniProtKB/TrEMBL;Acc:Q5N7Z8]	38.4931	97.1657	1.33585	5e-05
OS02G0764700	AP2 domain-containing transcription factor-like [Source:UniProtKB/TrEMBL;Acc:Q6Z7P9]	13.6032	4.43805	-1.61595	5e-05
OS08G0137900	Os08g0137900 protein [Source:UniProtKB/TrEMBL;Acc:Q6ZJW2]	8.086	1.0975	-2.8812	5e-05
OS09G0526800	Os09g0526800 protein [Source:UniProtKB/TrEMBL;Acc:Q652A7]	46.3847	18.7782	-1.30459	5e-05
OS09G0296800	Chlorophyll a-b binding protein, chloroplastic [Source:UniProtKB/TrEMBL;Acc:Q69TB3]	40.3981	19.6913	-1.03673	5e-05
OS01G0509900	Os01g0509900 protein [Source:UniProtKB/TrEMBL;Acc:Q5QM20]	0.705881	3.01946	2.09679	5e-05
OS11G0168100	Os11g0168100 protein [Source:UniProtKB/TrEMBL;Acc:Q2RA30]	2.9823	6.65379	1.15775	5e-05
OS09G0273600	Os09g0273600 protein [Source:UniProtKB/TrEMBL;Acc:A0A0P0XKL8]	33.5053	9.81944	-1.77068	5e-05
OS07G0679400	Os07g0679400 protein [Source:UniProtKB/TrEMBL;Acc:A0A0P0XAF2]	1.76735	0.474535	-1.897	5e-05
OS11G0549300	Os11g0549300 protein [Source:UniProtKB/TrEMBL;Acc:A0A0N7KT20]	7.5716	43.8618	2.53429	5e-05
OS02G0575900	Leucine zipper protein-like [Source:UniProtKB/TrEMBL;Acc:Q69JW6]	0.417833	6.05315	3.85669	5e-05
OS06G0698802	Os06g0698802 protein [Source:UniProtKB/TrEMBL;Acc:A0A0P0X0I2]	1.47656	5.78783	1.97079	5e-05
OS09G0426000	WAT1-related protein [Source:UniProtKB/TrEMBL;Acc:Q69PB8]	1.32011	3.90061	1.56304	5e-05
OS03G0797600	Lipoamide dehydrogenase, putative, expressed [Source:UniProtKB/TrEMBL;Acc:Q7Y1H4]	49.8043	127.366	1.35463	5e-05
OS07G0622200	Phospho-2-dehydro-3-deoxyheptonate aldolase [Source:UniProtKB/TrEMBL;Acc:Q0D4J5]	156.518	57.2856	-1.45009	5e-05
OS09G0268100	Os09g0268100 protein [Source:UniProtKB/TrEMBL;Acc:A0A0P0XK25]	26.7605	80.9214	1.59641	5e-05
OS01G0905300	Os01g0905300 protein [Source:UniProtKB/TrEMBL;Acc:A0A0P0VBP2]	12.1029	0.808108	-3.90466	5e-05
OS04G0605900	Os04g0605900 protein [Source:UniProtKB/TrEMBL;Acc:Q0JAC6]	378.513	177.341	-1.09382	5e-05
OS07G0559400	Membrane lipoprotein lipid attachment site-containing protein-like [Source:UniProtKB/TrEMBL;Acc:Q6Z402]	15.2188	3.32045	-2.1964	5e-05
OS02G0595300	Os02g0595300 protein [Source:UniProtKB/TrEMBL;Acc:Q6ZI57]	22.9495	7.33122	-1.64634	5e-05
OS02G0771400	Os02g0771400 protein [Source:UniProtKB/TrEMBL;Acc:Q0DX67]	0	1.64994	inf	5e-05
OS03G0277500	Os03g0277500 protein [Source:UniProtKB/TrEMBL;Acc:A0A0P0VW37]	0	2.81657	inf	5e-05
OS01G0584250	Os01g0584250 protein [Source:UniProtKB/TrEMBL;Acc:A0A0P0V4J4]	1.29427	3.81519	1.55961	5e-05
OS08G0360300	Os08g0360300 protein [Source:UniProtKB/TrEMBL;Acc:A0A0P0XF72]	37.1447	9.05504	-2.03636	5e-05
OS03G0153900	FAD binding domain containing protein, expressed [Source:UniProtKB/TrEMBL;Acc:Q10RL9]	3.88518	11.3653	1.54858	5e-05
OS01G0967800	Os01g0967800 protein [Source:UniProtKB/TrEMBL;Acc:Q5JLF3]	6.1264	12.3518	1.01161	5e-05
OS01G0249200	Os01g0249200 protein [Source:UniProtKB/TrEMBL;Acc:Q9XHW8]	3.50909	16.7886	2.25831	5e-05
OS11G0512800	Expressed protein [Source:UniProtKB/TrEMBL;Acc:Q2R3M8]	4.64126	24.4018	2.3944	5e-05
OS01G0558100	Os01g0558100 protein [Source:UniProtKB/TrEMBL;Acc:Q8S9U5]	120.165	52.0463	-1.20715	5e-05
OS03G0598800	Ribosomal protein L15 [Source:UniProtKB/TrEMBL;Acc:A0A0P0W0L2]	387.829	163.409	-1.24693	5e-05
OS08G0386200	Os08g0386200 protein [Source:UniProtKB/TrEMBL;Acc:Q6ZA22]	1667.2	336.692	-2.30793	5e-05
OS04G0402100	Calnexin [Source:UniProtKB/TrEMBL;Acc:Q7XV86]	1035.9	358.524	-1.53074	5e-05
OS06G0124400	Os06g0124400 protein [Source:UniProtKB/TrEMBL;Acc:Q5VQB0]	9.47288	35.6104	1.91042	5e-05
OS04G0373400	Protein DETOXIFICATION [Source:UniProtKB/TrEMBL;Acc:B7FAP5]	276.426	130.269	-1.0854	5e-05
OS06G0147500	Os06g0147500 protein [Source:UniProtKB/TrEMBL;Acc:A0A0P0WSD7]	11.2799	82.9497	2.87848	5e-05
OS07G0648100	-	1.55539	5.43289	1.80444	5e-05
OS09G0564000	Os09g0564000 protein [Source:UniProtKB/TrEMBL;Acc:Q650Y5]	11.4291	41.1214	1.84718	5e-05
OS05G0162000	Peroxidase [Source:UniProtKB/TrEMBL;Acc:Q75IS1]	0	1.16074	inf	5e-05
OS12G0277000	RING-type E3 ubiquitin transferase [Source:UniProtKB/TrEMBL;Acc:Q2QU09]	4.36536	21.0806	2.27174	5e-05
OS03G0854000	Expressed protein [Source:UniProtKB/TrEMBL;Acc:Q84T74]	356.906	161.563	-1.14345	5e-05
OS01G0111700	Os01g0111700 protein [Source:UniProtKB/TrEMBL;Acc:Q9ASJ0]	86.86	42.2855	-1.03853	5e-05
OS10G0416100	Chitinase 2, putative, expressed [Source:UniProtKB/TrEMBL;Acc:Q9AT30]	217.356	82.4259	-1.39889	5e-05
OS03G0604600	Os03g0604600 protein [Source:UniProtKB/TrEMBL;Acc:A0A0P0W024]	3.26466	7.83603	1.26319	5e-05
OS03G0320600	Os03g0320500 protein [Source:UniProtKB/TrEMBL;Acc:Q10M76]	11.7437	1.45047	-3.01729	5e-05
OS05G0223000	Os05g0223000 protein [Source:UniProtKB/TrEMBL;Acc:B9FJ38]	120.181	53.1386	-1.17738	5e-05
OS03G0362200	Expressed protein [Source:UniProtKB/TrEMBL;Acc:Q10L20]	99.9076	42.6726	-1.22729	5e-05
OS07G0580800	Os07g0580800 protein [Source:UniProtKB/TrEMBL;Acc:B7FAA3]	1.08007	5.37461	2.31503	5e-05
OS04G0674000	OSJNBa0018M05.6 protein [Source:UniProtKB/TrEMBL;Acc:Q7XQA2]	59.4887	22.3931	-1.40956	5e-05
OS05G0485850	Os05g0485850 protein [Source:UniProtKB/TrEMBL;Acc:A0A0P0WNV8]	2.30504	12.5219	2.44159	5e-05
OS06G0660800	Os06g0660800 protein [Source:UniProtKB/TrEMBL;Acc:Q0DAD7]	13.6746	31.9903	1.22614	5e-05
OS04G0636100	Probable galacturonosyltransferase 10 [Source:Projected from Arabidopsis thaliana (AT2G20810) UniProtKB/Swiss-Prot;Acc:Q9SKT6]	25.4859	11.6718	-1.12667	5e-05
OS02G0643000	Os02g0643000 protein [Source:UniProtKB/TrEMBL;Acc:Q6H7R1]	4.9388	10.2449	1.05267	5e-05
OS10G0578800	LrgB-like family protein, expressed [Source:UniProtKB/TrEMBL;Acc:Q7XBT7]	3.68874	16.3908	2.15169	5e-05
OS03G0559700	Expressed protein [Source:UniProtKB/TrEMBL;Acc:Q851B5]	28.4852	84.3493	1.56617	5e-05
OS03G0327100	GRAB2 protein, putative, expressed [Source:UniProtKB/TrEMBL;Acc:Q8H7M4]	91.3307	39.0785	-1.22472	5e-05
OS12G0585300	F-box domain containing protein, expressed [Source:UniProtKB/TrEMBL;Acc:Q2QMZ3]	11.1539	23.0961	1.0501	5e-05
OS07G0235200	Os07g0235200 protein [Source:UniProtKB/TrEMBL;Acc:Q0D7L7]	0.270007	0.885355	1.71326	5e-05
OS01G0847300	CASP-like protein 5B1 [Source:UniProtKB/Swiss-Prot;Acc:Q5N794]	6.97143	20.2319	1.5371	5e-05
OS09G0478300	Os09g0478300 protein [Source:UniProtKB/TrEMBL;Acc:A0A0P0XNV5]	2.31592	10.6436	2.20033	5e-05
OS01G0720500	Chlorophyll a-b binding protein, chloroplastic [Source:UniProtKB/TrEMBL;Acc:Q8W0E6]	7.66804	18.7295	1.28838	5e-05
OS03G0664800	Acetyltransferase, GNAT family protein, expressed [Source:UniProtKB/TrEMBL;Acc:Q75GC2]	194.96	76.5579	-1.34855	5e-05
OS08G0117300	40S ribosomal protein S13-2 [Source:UniProtKB/Swiss-Prot;Acc:Q69UI1]	375.729	183.219	-1.03613	5e-05
OS02G0571100	Os02g0571100 protein [Source:UniProtKB/TrEMBL;Acc:A0A0N7KFI9]	45.6253	864.022	4.24316	5e-05
OS11G0136500	Os11g0136500 protein [Source:UniProtKB/TrEMBL;Acc:A0A0P0XYJ2]	1.27245	4.0562	1.67252	5e-05
OS10G0554200	Nitrate/chlorate transporter, putative, expressed [Source:UniProtKB/TrEMBL;Acc:Q336T8]	19.1731	70.2071	1.87253	5e-05
OS01G0516600	Stress-response A/B barrel domain-containing protein HS1 [Source:Projected from Arabidopsis thaliana (AT3G17210) UniProtKB/Swiss-Prot;Acc:Q9LUV2]	2.99611	10.2286	1.77144	5e-05
OS03G0290300	Os03g0290300 protein [Source:UniProtKB/TrEMBL;Acc:Q0DSS9]	5.96405	2.02518	-1.55824	5e-05
OS11G0274700	Os11g0274700 protein [Source:UniProtKB/TrEMBL;Acc:A3CAF5]	0.854637	11.624	3.76565	5e-05
OS03G0407100	Expressed protein [Source:UniProtKB/TrEMBL;Acc:Q84MQ2]	12.6178	3.66698	-1.78279	5e-05
OS01G0143900	Os01g0143900 protein [Source:UniProtKB/TrEMBL;Acc:Q5ZBM5]	15.7923	65.869	2.06038	5e-05
OS01G0605100	BCS1 protein-like [Source:UniProtKB/TrEMBL;Acc:Q5ZDA1]	16.7111	2.97087	-2.49185	5e-05
OS01G0740500	Os01g0740500 protein [Source:UniProtKB/TrEMBL;Acc:A0A0P0V830]	10.8921	78.8594	2.856	5e-05
OS04G0430700	Os04g0430700 protein [Source:UniProtKB/TrEMBL;Acc:Q0JD53]	4.23108	17.1223	2.01678	5e-05
OS03G0255100	Beta-galactosidase 8 [Source:Projected from Arabidopsis thaliana (AT2G28470) UniProtKB/Swiss-Prot;Acc:Q9SCV4]	28.5774	8.2035	-1.80057	5e-05
OS01G0327400	Peroxidase [Source:UniProtKB/TrEMBL;Acc:Q9AS12]	16.5466	46.2089	1.48163	5e-05
OS08G0404500	Os08g0404500 protein [Source:UniProtKB/TrEMBL;Acc:Q6ZBD8]	29.5098	7.5708	-1.96268	5e-05
OS02G0743200	NHL repeat-containing protein-like [Source:UniProtKB/TrEMBL;Acc:Q6Z2V7]	17.9978	5.73262	-1.65055	5e-05
OS06G0649600	-	4.64611	9.5846	1.04469	5e-05
OS11G0155600	Os11g0155600 protein [Source:UniProtKB/TrEMBL;Acc:A0A0P0XZ39]	22.4604	6.22244	-1.85183	5e-05
OS02G0654700	Os02g0654700 protein [Source:UniProtKB/TrEMBL;Acc:Q6H7H6]	432.387	109.751	-1.97809	5e-05
OS03G0285300	Expressed protein [Source:UniProtKB/TrEMBL;Acc:Q8GZZ1]	28.7069	88.0524	1.61697	5e-05
OS06G0103200	Os06g0103200 protein [Source:UniProtKB/TrEMBL;Acc:Q8H634]	4.74266	11.2916	1.25149	5e-05
OS05G0343400	Os05g0343400 protein [Source:UniProtKB/TrEMBL;Acc:Q5W6M7]	987.471	488.775	-1.01457	5e-05
OS05G0490800	Proteasome subunit alpha type [Source:UniProtKB/TrEMBL;Acc:Q6F321]	45.0143	14.0593	-1.67886	5e-05
OS02G0784700	-	157.817	75.6372	-1.06108	5e-05
OS03G0183000	AP2 domain containing protein [Source:UniProtKB/TrEMBL;Acc:Q10QU5]	2.44299	29.3191	3.58512	5e-05
OS02G0822900	Os02g0822900 protein [Source:UniProtKB/TrEMBL;Acc:A0A0P0VRD5]	6.27079	2.17276	-1.52912	5e-05
OS04G0122000	OSJNBb0089K24.8 protein [Source:UniProtKB/TrEMBL;Acc:Q7XXG2]	12.2108	24.6831	1.01537	5e-05
OS02G0724300	-	26.4891	13.0387	-1.0226	5e-05
OS12G0131100	Os12g0131100 protein [Source:UniProtKB/TrEMBL;Acc:Q0IQC2]	44.4506	21.2516	-1.06463	5e-05
OS03G0189300	Expressed protein [Source:UniProtKB/TrEMBL;Acc:Q8H7N3]	3.64505	1.33195	-1.4524	5e-05
OS02G0534800	40S ribosomal protein S14 [Source:UniProtKB/TrEMBL;Acc:Q7XSA6]	212.799	89.2666	-1.2533	5e-05
OS04G0103900	OSJNBa0094O15.7 protein [Source:UniProtKB/TrEMBL;Acc:Q7XMR1]	0	2.27802	inf	5e-05
OS07G0465100	Os07g0465100 protein [Source:UniProtKB/TrEMBL;Acc:A0A0N7KNE5]	1.61992	3.32034	1.03541	5e-05
OS09G0556300	-	103.001	43.0511	-1.25853	5e-05
OS01G0656900	Os01g0656900 protein [Source:UniProtKB/TrEMBL;Acc:Q0JKQ7]	1.11602	2.46001	1.1403	5e-05
OS02G0760200	Os02g0760200 protein [Source:UniProtKB/TrEMBL;Acc:A0A0N7KG49]	3.88281	1.46071	-1.41043	5e-05
OS05G0429400	Os05g0429400 protein [Source:UniProtKB/TrEMBL;Acc:Q5TKJ2]	42.2697	152.74	1.85338	5e-05
OS04G0681500	Os04g0681500 protein [Source:UniProtKB/TrEMBL;Acc:Q0J8Y3]	1.27688	4.917	1.94516	5e-05
OS03G0610400	C2H2 type zinc finger transcription factor ZFP31 [Source:UniProtKB/TrEMBL;Acc:Q7X850]	20.8284	8.4966	-1.29359	5e-05
OS02G0102900	60 kDa chaperonin beta subunit [Source:UniProtKB/TrEMBL;Acc:Q6ZFJ9]	7.41825	18.3444	1.30619	5e-05
OS07G0695300	Os07g0695300 protein [Source:UniProtKB/TrEMBL;Acc:Q6Z3X8]	6.55809	3.20789	-1.03165	5e-05
OS04G0337500	Probable aldo-keto reductase 1 [Source:UniProtKB/Swiss-Prot;Acc:Q0JE32]	3.92593	9.22712	1.23285	5e-05
OS06G0136600	Os06g0136600 protein [Source:UniProtKB/TrEMBL;Acc:Q5VNT9]	148.02	54.3463	-1.44554	5e-05
OS07G0561300	Os07g0561300 protein [Source:UniProtKB/TrEMBL;Acc:Q6ZF52]	18.356	3.6378	-2.33511	5e-05
OS01G0795400	Os01g0795400 protein [Source:UniProtKB/TrEMBL;Acc:Q0JIK4]	0.961517	4.43794	2.2065	5e-05
OS05G0541900	Os05g0541900 protein [Source:UniProtKB/TrEMBL;Acc:Q5TKP2]	36.6476	15.2586	-1.26409	5e-05
OS12G0610600	Os12g0610600 protein [Source:UniProtKB/TrEMBL;Acc:Q2QMB5]	8.13463	39.2235	2.26957	5e-05
OS03G0285200	Os03g0285200 protein [Source:UniProtKB/TrEMBL;Acc:Q8GZZ0]	17.372	3.23498	-2.42493	5e-05
OS04G0592600	Os04g0592600 protein [Source:UniProtKB/TrEMBL;Acc:B7EIW6]	40.7223	88.899	1.12635	5e-05
OS10G0501200	Os10g0501200 protein [Source:UniProtKB/TrEMBL;Acc:A0A0P0XWF9]	5.98012	2.08816	-1.51794	5e-05
OS04G0603000	Os04g0603000 protein [Source:UniProtKB/TrEMBL;Acc:A0A0P0WEC1]	3.25277	8.64723	1.41057	5e-05
OS08G0293100	Os08g0293100 protein [Source:UniProtKB/TrEMBL;Acc:Q84YX5]	54.0225	23.4336	-1.20498	5e-05
OS03G0702600	Os03g0702600 protein [Source:UniProtKB/TrEMBL;Acc:Q75I87]	10.0856	60.6748	2.5888	5e-05
OS04G0648775	Os04g0648775 protein [Source:UniProtKB/TrEMBL;Acc:A0A0P0WFP6]	13.2777	36.5167	1.45955	5e-05
OS07G0185100	Os07g0185100 protein [Source:UniProtKB/TrEMBL;Acc:A0A0P0X3N0]	1.30333	11.087	3.0886	5e-05
OS08G0434632	Os08g0434632 protein [Source:UniProtKB/TrEMBL;Acc:A0A0P0XGQ9]	3.7747	0.997891	-1.91941	5e-05
OS06G0129000	Os06g0129000 protein [Source:UniProtKB/TrEMBL;Acc:Q658H9]	13.3211	4.12062	-1.69278	5e-05
OS07G0543500	Os07g0543500 protein [Source:UniProtKB/TrEMBL;Acc:Q6Z5A8]	0.193653	0.958831	2.3078	5e-05
OS03G0700450	Os03g0700450 protein [Source:UniProtKB/TrEMBL;Acc:A0A0P0W1U2]	16.4686	46.7672	1.50578	5e-05
OS03G0352300	Nucleolar protein Nop56, putative, expressed [Source:UniProtKB/TrEMBL;Acc:Q10LF8]	151.301	64.0047	-1.24117	5e-05
OS03G0434400	Os03g0434400 protein [Source:UniProtKB/TrEMBL;Acc:A0A0P0VZ21]	2.21844	6.18366	1.47891	5e-05
OS09G0127300	Os09g0127300 protein [Source:UniProtKB/TrEMBL;Acc:Q6K3G8]	12.4556	0.563162	-4.4671	5e-05
OS06G0255400	MutT/nudix-like [Source:UniProtKB/TrEMBL;Acc:Q656M7]	395.14	98.3616	-2.0062	5e-05
OS03G0200200	Expressed protein [Source:UniProtKB/TrEMBL;Acc:Q10QE1]	2.20731	8.2994	1.91072	5e-05
OS02G0717200	Os02g0717200 protein [Source:UniProtKB/TrEMBL;Acc:A0A0P0VNY7]	1.9989	0	#NAME?	5e-05
OS01G0289600	Os01g0289600 protein [Source:UniProtKB/TrEMBL;Acc:A0A0P0V159]	40.8883	96.8281	1.24374	5e-05
OS07G0559700	Os07g0559700 protein [Source:UniProtKB/TrEMBL;Acc:Q6Z401]	346.301	37.6104	-3.20282	5e-05
OS03G0140700	Expressed protein [Source:UniProtKB/TrEMBL;Acc:Q10RZ6]	15.0868	3.60223	-2.06632	5e-05
OS03G0238800	Hydroxyproline-rich glycoprotein family protein, putative, expressed [Source:UniProtKB/TrEMBL;Acc:Q10PC8]	2.33726	0.566137	-2.04559	5e-05
OS08G0457400	Os08g0457400 protein [Source:UniProtKB/TrEMBL;Acc:Q6Z0P8]	26.7461	11.9568	-1.1615	5e-05
OS11G0488900	MYND finger family protein, expressed [Source:UniProtKB/TrEMBL;Acc:Q2R448]	5.05975	12.004	1.24637	5e-05
OS08G0485800	Os08g0485800 protein [Source:UniProtKB/TrEMBL;Acc:B7F9K7]	3.69085	9.4803	1.36098	5e-05
OS04G0188433	Os04g0188433 protein [Source:UniProtKB/TrEMBL;Acc:B7F8J2]	52.0534	118.196	1.18312	5e-05
OS10G0140200	Alpha-mannosidase [Source:UniProtKB/TrEMBL;Acc:Q10A56]	22.1721	47.5291	1.10007	5e-05
OS06G0715700	Probable magnesium transporter [Source:UniProtKB/TrEMBL;Acc:Q5Z9P4]	4.20404	15.6293	1.89441	5e-05
OS01G0969100	UDP-D-apiose/UDP-D-xylose synthase [Source:UniProtKB/Swiss-Prot;Acc:Q8S9Z2]	4.34113	1.38548	-1.64768	5e-05
OS05G0560500	Os05g0560500 protein [Source:UniProtKB/TrEMBL;Acc:Q688Y6]	53.7157	11.8243	-2.18359	5e-05
OS05G0183100	Os05g0183100 protein [Source:UniProtKB/TrEMBL;Acc:A0A0P0WIN4]	425.586	177.342	-1.26291	5e-05
OS06G0168000	Mitochondrial outer membrane import complex protein METAXIN [Source:Projected from Arabidopsis thaliana (AT2G19080) UniProtKB/Swiss-Prot;Acc:O64471]	15.8275	7.86996	-1.008	5e-05
OS08G0143600	Os08g0143600 protein [Source:UniProtKB/TrEMBL;Acc:Q6ZDM3]	10.3677	3.01501	-1.78186	5e-05
OS11G0502700	Os11g0502700 protein [Source:UniProtKB/TrEMBL;Acc:A0A0P0Y3D1]	58.4112	14.8114	-1.97954	5e-05
OS03G0803500	Os03g0803500 protein [Source:UniProtKB/TrEMBL;Acc:Q84T04]	7.21467	16.1768	1.16492	5e-05
OS01G0736000	Os01g0736000 protein [Source:UniProtKB/TrEMBL;Acc:Q5JL47]	20.7934	43.7997	1.07479	5e-05
OS01G0201100	Os01g0201100 protein [Source:UniProtKB/TrEMBL;Acc:B7FAK0]	92.939	26.6194	-1.80381	5e-05
OS01G0972000	Os01g0972000 protein [Source:UniProtKB/TrEMBL;Acc:Q5JME3]	243.741	23.6118	-3.36777	5e-05
OS04G0495300	Os04g0495300 protein [Source:UniProtKB/TrEMBL;Acc:Q0JC31]	39.1913	8.89959	-2.13872	5e-05
OS12G0619000	IQ calmodulin-binding motif family protein, expressed [Source:UniProtKB/TrEMBL;Acc:Q2QM35]	0.944874	2.49453	1.40057	5e-05
OS01G0138400	Os01g0138400 protein [Source:UniProtKB/TrEMBL;Acc:Q5ZC55]	17.4838	35.7835	1.03327	5e-05
OS04G0253000	Os04g0253000 protein [Source:UniProtKB/TrEMBL;Acc:B7EMI6]	1131.65	3042.98	1.42706	5e-05
OS09G0457900	Ethylene-binding protein-like [Source:UniProtKB/TrEMBL;Acc:Q67U00]	44.7425	0.651486	-6.10177	5e-05
OS12G0616900	Pyruvate dehydrogenase E1 component subunit beta-3, chloroplastic [Source:UniProtKB/Swiss-Prot;Acc:Q2QM55]	34.8323	14.3013	-1.28429	5e-05
OS07G0692900	Os07g0692900 protein [Source:UniProtKB/TrEMBL;Acc:A0A0P0XAH7]	6.95701	3.39596	-1.03465	5e-05
OS12G0555200	Os12g0555200 protein [Source:UniProtKB/TrEMBL;Acc:Q2QNT0]	186.844	1668.67	3.1588	5e-05
OS05G0110000	Os05g0110000 protein [Source:UniProtKB/TrEMBL;Acc:Q65XW6]	284.456	91.3813	-1.63823	5e-05
OS01G0716500	Embryonic abundant protein-like [Source:UniProtKB/TrEMBL;Acc:Q8S1M1]	337.928	156.891	-1.10695	5e-05
OS02G0194700	Lipoxygenase [Source:UniProtKB/TrEMBL;Acc:Q6H7Q6]	47.2622	3.42518	-3.78643	5e-05
OS01G0642700	Os01g0642700 protein [Source:UniProtKB/TrEMBL;Acc:A0A0N7KDE3]	0.801385	14.1547	4.14265	5e-05
OS03G0848200	Purple acid phosphatase [Source:UniProtKB/TrEMBL;Acc:A0A0P0W5I6]	1.38367	7.89989	2.51333	5e-05
OS01G0883900	Os01g0883900 protein [Source:UniProtKB/TrEMBL;Acc:Q0JH49]	3.5669	1.75836	-1.02044	5e-05
OS03G0738400	Serine hydroxymethyltransferase [Source:UniProtKB/TrEMBL;Acc:Q10D68]	321.334	804.539	1.32409	5e-05
OS04G0610400	OSJNBa0085I10.10 protein [Source:UniProtKB/TrEMBL;Acc:Q7XPL6]	621.483	50.5099	-3.62108	5e-05
OS01G0900900	Os01g0900900 protein [Source:UniProtKB/TrEMBL;Acc:Q0JGV7]	7.22329	18.5209	1.35842	5e-05
OS02G0134400	L-aspartate oxidase, chloroplastic [Source:UniProtKB/Swiss-Prot;Acc:Q6Z836]	7.80347	2.27307	-1.77948	5e-05
OS02G0755000	Probable pectin methyltransferase QUA2 [Source:Projected from Arabidopsis thaliana (AT1G78240) UniProtKB/Swiss-Prot;Acc:Q9C9Q8]	2.10228	0.921863	-1.18933	5e-05
OS03G0769700	Expressed protein [Source:UniProtKB/TrEMBL;Acc:Q75KB0]	5.36435	16.0572	1.58174	5e-05
OS10G0563800	Os10g0563800 protein [Source:UniProtKB/TrEMBL;Acc:A0A0P0XXS8]	50.1473	8.331	-2.58961	5e-05
OS07G0108200	Protein DETOXIFICATION [Source:UniProtKB/TrEMBL;Acc:A0A0P0X1Q4]	0.430953	28.7023	6.05749	5e-05
OS02G0324700	Os02g0324700 protein [Source:UniProtKB/TrEMBL;Acc:A0A0N7KF71]	339.68	144.791	-1.23021	5e-05
OS04G0687100	OSJNBa0070M12.12 protein [Source:UniProtKB/TrEMBL;Acc:Q7XTL6]	21.1673	46.6116	1.13885	5e-05
OS04G0458300	Aldose 1-epimerase [Source:UniProtKB/TrEMBL;Acc:A0A0P0WB27]	21.6048	84.108	1.96089	5e-05
OS01G0311100	Os01g0311100 protein [Source:UniProtKB/TrEMBL;Acc:A0A0P0V1P8]	136.361	24.9131	-2.45246	5e-05
OS11G0579800	H/ACA ribonucleoprotein complex subunit [Source:UniProtKB/TrEMBL;Acc:Q2R242]	28.9705	9.88487	-1.55129	5e-05
OS03G0114900	Mitochondrial import inner membrane translocase subunit Tim17 family protein, expressed [Source:UniProtKB/TrEMBL;Acc:Q8GZW5]	87.7182	26.7859	-1.7114	5e-05
OS05G0181300	Os05g0181300 protein [Source:UniProtKB/TrEMBL;Acc:Q0DK95]	58.8721	4.23526	-3.79706	5e-05
OS03G0839900	Os03g0839900 protein [Source:UniProtKB/TrEMBL;Acc:Q6AVR9]	45.4547	20.0474	-1.18102	5e-05
OS07G0467200	CDGSH iron-sulfur domain-containing protein NEET [Source:Projected from Arabidopsis thaliana (AT5G51720) UniProtKB/Swiss-Prot;Acc:Q9FLI7]	228.672	52.204	-2.13105	5e-05
OS03G0618300	Os03g0618300 protein [Source:UniProtKB/TrEMBL;Acc:Q6AV32]	33.0409	103.13	1.64214	5e-05
OS01G0237500	Os01g0237500 protein [Source:UniProtKB/TrEMBL;Acc:Q0JP80]	4.42215	1173.59	8.05196	5e-05
OS09G0488700	Os09g0488700 protein [Source:UniProtKB/TrEMBL;Acc:A0A0P0XPW5]	4.27056	18.2692	2.09692	5e-05
OS07G0147900	Ferredoxin--NADP reductase, embryo isozyme, chloroplastic [Source:UniProtKB/Swiss-Prot;Acc:O23877]	14.6636	88.939	2.60057	5e-05
OS01G0945100	Os01g0945100 protein [Source:UniProtKB/TrEMBL;Acc:A0A0P0VCX1]	2.65155	9.73379	1.87617	5e-05
OS01G0940700	Os01g0940700 protein [Source:UniProtKB/TrEMBL;Acc:Q7F164]	93.1472	210.705	1.17764	5e-05
OS09G0521400	Os09g0521400 protein [Source:UniProtKB/TrEMBL;Acc:Q64MA9]	10.0664	4.29144	-1.23001	5e-05
OS01G0921000	OJ1485_B09.2 protein [Source:UniProtKB/TrEMBL;Acc:Q8RUF2]	0	18.3113	inf	5e-05
OS06G0685100	COBRA-like protein [Source:UniProtKB/TrEMBL;Acc:Q655F2]	1.4314	5.85201	2.03151	5e-05
OS09G0266600	Os09g0266600 protein [Source:UniProtKB/TrEMBL;Acc:Q0J331]	14.9672	7.08758	-1.07844	5e-05
OS06G0647900	Os06g0647900 protein [Source:UniProtKB/TrEMBL;Acc:Q0DAJ9]	2.58276	5.65232	1.12993	5e-05
OS01G0735900	Glycosyltransferase [Source:UniProtKB/TrEMBL;Acc:Q942B8]	12.7453	49.3504	1.95309	5e-05
OS07G0442900	CASP-like protein 1D1 [Source:UniProtKB/Swiss-Prot;Acc:Q6YT98]	71.4014	289.216	2.01812	5e-05
OS05G0127300	Os05g0127300 protein [Source:UniProtKB/TrEMBL;Acc:C7J2D1]	99.0932	21.1136	-2.23062	5e-05
OS01G0281000	ESTs AU081301(E20138) [Source:UniProtKB/TrEMBL;Acc:Q9LG67]	22.7699	70.6449	1.63346	5e-05
OS03G0719700	Os03g0719700 protein [Source:UniProtKB/TrEMBL;Acc:Q0DP27]	2.90421	6.01141	1.04956	5e-05
OS08G0547500	-	0.681108	2.14612	1.65577	5e-05
OS01G0834100	Os01g0834100 protein [Source:UniProtKB/TrEMBL;Acc:Q5QLB6]	5.35186	0.909238	-2.55731	5e-05
OS07G0502200	Protein DETOXIFICATION [Source:UniProtKB/TrEMBL;Acc:Q6Z493]	82.4406	400.084	2.27888	5e-05
OS06G0686400	Os06g0686400 protein [Source:UniProtKB/TrEMBL;Acc:Q653H4]	22.468	77.1571	1.77993	5e-05
OS05G0239151	Os05g0239151 protein [Source:UniProtKB/TrEMBL;Acc:A0A0P0WJR5]	3.80116	1.53917	-1.30429	5e-05
OS02G0744851	Os02g0744851 protein [Source:UniProtKB/TrEMBL;Acc:A0A0P0VPD7]	76.6933	22.3106	-1.78137	5e-05
OS06G0587900	Os06g0587900 protein [Source:UniProtKB/TrEMBL;Acc:A0A0N7KMC1]	9.33392	3.62207	-1.36567	5e-05
OS01G0129500	Os01g0129500 protein [Source:UniProtKB/TrEMBL;Acc:Q9LG94]	0.991196	2.47777	1.3218	5e-05
OS04G0448800	OSJNBa0064H22.14 protein [Source:UniProtKB/TrEMBL;Acc:Q7XV24]	18.2161	8.9625	-1.02324	5e-05
OS07G0129800	Os07g0129800 protein [Source:UniProtKB/TrEMBL;Acc:A0A0P0X2L9]	0.277832	1.80183	2.69717	5e-05
OS07G0691100	Pectinesterase [Source:UniProtKB/TrEMBL;Acc:Q7F0H7]	3.58933	12.5929	1.81082	5e-05
OS05G0543800	Os05g0543800 protein [Source:UniProtKB/TrEMBL;Acc:Q65X45]	1.86411	4.05822	1.12236	5e-05
OS06G0159900	Os06g0159900 protein [Source:UniProtKB/TrEMBL;Acc:Q5VMW9]	8.30592	18.1133	1.12484	5e-05
OS02G0518000	Os02g0518000 protein [Source:UniProtKB/TrEMBL;Acc:Q6H4M6]	225.355	103.602	-1.12115	5e-05
OS03G0133800	Os03g0133800 protein [Source:UniProtKB/TrEMBL;Acc:A0A0N7KGJ1]	7.81611	16.1417	1.04627	5e-05
OS01G0723200	40S ribosomal protein S24 [Source:UniProtKB/TrEMBL;Acc:Q8W0C2]	149.862	60.8139	-1.30116	5e-05
OS07G0516300	Os07g0516300 protein [Source:UniProtKB/TrEMBL;Acc:Q6Z2H5]	251.793	123.484	-1.02791	5e-05
OS06G0618700	Os06g0618700 protein [Source:UniProtKB/TrEMBL;Acc:Q69XP8]	19.0737	89.3181	2.22737	5e-05
OS04G0179200	Momilactone A synthase [Source:UniProtKB/Swiss-Prot;Acc:Q7FAE1]	3.15271	11.6911	1.89074	5e-05
OS07G0631200	Os07g0631200 protein [Source:UniProtKB/TrEMBL;Acc:Q8LHN9]	44.8566	17.0212	-1.39799	5e-05
OS08G0562300	Os08g0562300 protein [Source:UniProtKB/TrEMBL;Acc:Q6YYW0]	0.650663	8.84837	3.76543	5e-05
OS03G0399000	Pectinesterase [Source:UniProtKB/TrEMBL;Acc:Q84MV1]	0.711996	3.27048	2.19956	5e-05
OS07G0617700	F-box protein family, AtFBX13-like protein [Source:UniProtKB/TrEMBL;Acc:Q8GSA3]	7.66201	1.32284	-2.53408	5e-05
OS06G0590600	Os06g0590600 protein [Source:UniProtKB/TrEMBL;Acc:Q69X84]	1.42632	4.76059	1.73885	5e-05
OS05G0365700	Os05g0365700 protein [Source:UniProtKB/TrEMBL;Acc:C7J2I5]	0.745556	2.75045	1.88328	5e-05
OS03G0236200	Glutamate decarboxylase [Source:UniProtKB/TrEMBL;Acc:Q84U04]	41.2299	3.8247	-3.43027	5e-05
OS12G0124100	Os12g0124100 protein [Source:UniProtKB/TrEMBL;Acc:A0A0P0Y6H3]	1.23691	3.40356	1.46031	5e-05
OS02G0743450	Os02g0743450 protein [Source:UniProtKB/TrEMBL;Acc:A0A0P0VPK5]	2.43044	8.19158	1.75292	5e-05
OS08G0300300	Chloride channel protein [Source:UniProtKB/TrEMBL;Acc:Q6ZDC2]	11.1844	29.3716	1.39293	5e-05
OS03G0806600	Expressed protein [Source:UniProtKB/TrEMBL;Acc:Q10BS2]	496.776	188.528	-1.39782	5e-05
OS04G0523812	Os04g0523812 protein [Source:UniProtKB/TrEMBL;Acc:A0A0N7KJD9]	4.91895	11.5283	1.22876	5e-05
OS01G0186950	Os01g0186950 protein [Source:UniProtKB/TrEMBL;Acc:A0A0P0UZ18]	412.449	8.9187	-5.53124	5e-05
OS09G0252700	Os09g0252700 protein [Source:UniProtKB/TrEMBL;Acc:Q0J365]	2.67489	5.77296	1.10983	5e-05
OS03G0140900	Os03g0140900 protein [Source:UniProtKB/TrEMBL;Acc:A0A0P0VSX2]	3.97235	0.353715	-3.48933	5e-05
OS02G0562600	Os02g0562600 protein [Source:UniProtKB/TrEMBL;Acc:B7F6U9]	0.929358	3.18159	1.77544	5e-05
OS03G0234200	Os03g0234200 protein [Source:UniProtKB/TrEMBL;Acc:A0A0P0VV52]	1013.78	476.385	-1.08954	5e-05
OS06G0593100	Os06g0593100 protein [Source:UniProtKB/TrEMBL;Acc:Q69XD4]	236.941	62.3913	-1.92511	5e-05
OS09G0568400	Os09g0568400 protein [Source:UniProtKB/TrEMBL;Acc:Q0IZI1]	136.18	41.9423	-1.69903	5e-05
OS12G0431100	Os12g0431100 protein [Source:UniProtKB/TrEMBL;Acc:Q0INL8]	174.044	659.881	1.92276	5e-05
OS01G0977200	-	28.0823	11.1402	-1.33388	5e-05
OS01G0944900	Os01g0944900 protein [Source:UniProtKB/TrEMBL;Acc:A0A0P0VCU4]	131.322	22.4099	-2.5509	5e-05
OS12G0563600	Expressed protein [Source:UniProtKB/TrEMBL;Acc:Q2QNJ0]	3.43647	7.9551	1.21095	5e-05
OS04G0688300	Peroxidase [Source:UniProtKB/TrEMBL;Acc:Q7XSU8]	2.25408	162.8	6.17442	5e-05
OS10G0556700	Os10g0556700 protein [Source:UniProtKB/TrEMBL;Acc:A0A0N7KS71]	2.12163	5.22367	1.29989	5e-05
OS02G0689900	Os02g0689900 protein [Source:UniProtKB/TrEMBL;Acc:Q6ZGY3]	0.450337	3.42129	2.92546	5e-05
OS08G0400300	Os08g0400300 protein [Source:UniProtKB/TrEMBL;Acc:Q6Z2A0]	16.2327	35.2394	1.11828	5e-05
OS10G0346450	Os10g0346450 protein [Source:UniProtKB/TrEMBL;Acc:A0A0P0XT04]	0	27.2617	inf	5e-05
OS08G0524200	Os08g0524200 protein [Source:UniProtKB/TrEMBL;Acc:Q7F1F1]	53.0576	25.6615	-1.04795	5e-05
OS10G0132300	Jacalin-like lectin domain containing protein, expressed [Source:UniProtKB/TrEMBL;Acc:Q33B84]	72.0428	14.2212	-2.34081	5e-05
OS05G0106700	Os05g0106700 protein [Source:UniProtKB/TrEMBL;Acc:A0A0P0WH96]	0.802586	4.24024	2.40142	5e-05
OS02G0119600	Os02g0119600 protein [Source:UniProtKB/TrEMBL;Acc:A0A0P0VE93]	151.257	25.1182	-2.5902	5e-05
OS10G0369750	Os10g0369750 protein [Source:UniProtKB/TrEMBL;Acc:A0A0P0XTD7]	5.76835	16.4952	1.51581	5e-05
OS12G0640951	Os12g0640951 protein [Source:UniProtKB/TrEMBL;Acc:A0A0P0YDB9]	0.861173	2.64647	1.61969	5e-05
OS04G0311400	Os04g0311400 protein [Source:UniProtKB/TrEMBL;Acc:Q0JE83]	15.1854	31.0215	1.03058	5e-05
OS04G0244800	OSJNBa0091C12.3 protein [Source:UniProtKB/TrEMBL;Acc:Q7XWS9]	126.715	37.2449	-1.76647	5e-05
OS05G0477900	Non-specific lipid-transfer protein [Source:UniProtKB/TrEMBL;Acc:A0A0P0WNP9]	84.6796	12.0871	-2.80855	5e-05
OS08G0135400	Copine I-like protein [Source:UniProtKB/TrEMBL;Acc:Q6YYC5]	1.97494	5.85549	1.56798	5e-05
OS12G0271600	Myosin heavy chain, putative, expressed [Source:UniProtKB/TrEMBL;Acc:Q2QU66]	2.94202	6.81168	1.2112	5e-05
OS02G0584800	Os02g0584800 protein [Source:UniProtKB/TrEMBL;Acc:Q6YY33]	305.318	75.9256	-2.00765	5e-05
OS05G0575000	Os05g0575000 protein [Source:UniProtKB/TrEMBL;Acc:A0A0P0WQM6]	45.1564	12.3954	-1.86513	5e-05
OS05G0151300	REF/SRPP-like protein Os05g0151300/LOC_Os05g05940 [Source:UniProtKB/Swiss-Prot;Acc:Q9FRA7]	679.621	279.549	-1.28163	5e-05
OS01G0763600	Os01g0763600 protein [Source:UniProtKB/TrEMBL;Acc:Q8LR39]	19.7392	40.3747	1.03239	5e-05
OS01G0332800	Carboxypeptidase [Source:UniProtKB/TrEMBL;Acc:Q5ZA19]	45.8103	13.7906	-1.73198	5e-05
OS01G0357900	Os01g0357900 protein [Source:UniProtKB/TrEMBL;Acc:Q94DK6]	61.9834	19.5161	-1.66722	5e-05
OS01G0238800	Os01g0238800 protein [Source:UniProtKB/TrEMBL;Acc:Q9FTU0]	25.0529	11.578	-1.1136	5e-05
OS11G0602550	Os11g0602550 protein [Source:UniProtKB/TrEMBL;Acc:A0A0P0Y480]	287.05	141.647	-1.019	5e-05
OS02G0653900	DAD-1 [Source:UniProtKB/TrEMBL;Acc:Q6H8G1]	217.48	64.1937	-1.76038	5e-05
OS01G0642900	Os01g0642900 protein [Source:UniProtKB/TrEMBL;Acc:Q5VP75]	81.6787	35.6303	-1.19686	5e-05
OS12G0634800	Expressed protein [Source:UniProtKB/TrEMBL;Acc:Q2QLN8]	13.8888	6.27139	-1.14707	5e-05
OS10G0481300	Glutathione S-transferase, N-terminal domain containing protein, expressed [Source:UniProtKB/TrEMBL;Acc:Q7XDA6]	0	1.42625	inf	5e-05
OS06G0633800	Os06g0633800 protein [Source:UniProtKB/TrEMBL;Acc:Q67VL0]	165.42	469.845	1.50606	5e-05
OS12G0571000	Metallothionein-like protein 1, putative, expressed [Source:UniProtKB/TrEMBL;Acc:Q2QNC4]	0	1.90065	inf	5e-05
OS09G0115500	CBS domain containing protein-like [Source:UniProtKB/TrEMBL;Acc:Q6YYV0]	391.602	176.541	-1.14939	5e-05
OS04G0538166	Os04g0538166 protein [Source:UniProtKB/TrEMBL;Acc:A0A0N7KJF4]	24.4077	51.9794	1.0906	5e-05
OS02G0703600	Os02g0703600 protein [Source:UniProtKB/TrEMBL;Acc:A0A0P0VNB7]	71.2003	8.09582	-3.13663	5e-05
OS12G0261300	Os12g0261300 protein [Source:UniProtKB/TrEMBL;Acc:A0A0P0Y8Q9]	1.23017	4.31863	1.81171	5e-05
OS09G0334500	Os09g0334500 protein [Source:UniProtKB/TrEMBL;Acc:Q6ERI5]	232.802	20.8409	-3.48161	5e-05
OS03G0166000	Expressed protein [Source:UniProtKB/TrEMBL;Acc:Q10RA9]	7.42944	2.5038	-1.56913	5e-05
OS10G0416500	Class III chitinase [Source:UniProtKB/TrEMBL;Acc:Q9FYR9]	117.181	371.772	1.66568	5e-05
OS01G0159800	Os01g0159800 protein [Source:UniProtKB/TrEMBL;Acc:A0A0P0UYC0]	0.823016	15.7412	4.25748	5e-05
OS08G0489100	Glycosyltransferase [Source:UniProtKB/TrEMBL;Acc:Q6ZBR2]	17.8236	6.36708	-1.48508	5e-05
OS03G0646200	Expressed protein [Source:UniProtKB/TrEMBL;Acc:Q10G25]	11.651	4.20833	-1.46913	5e-05
OS11G0150200	Os11g0150200 protein [Source:UniProtKB/TrEMBL;Acc:A0A0P0XYX1]	1.11218	2.63713	1.24558	5e-05
OS05G0592300	Os05g0592300 protein [Source:UniProtKB/TrEMBL;Acc:Q0DFG5]	3.43703	1.3237	-1.37659	5e-05
OS11G0120100	Harpin-induced protein 1 containing protein, expressed [Source:UniProtKB/TrEMBL;Acc:Q2RB97]	2.41608	6.24754	1.37062	5e-05
OS02G0552000	Transmembrane 9 superfamily member [Source:UniProtKB/TrEMBL;Acc:Q6ZI33]	28.716	13.0429	-1.13859	5e-05
OS05G0494200	Cysteine proteinase inhibitor 2 [Source:UniProtKB/Swiss-Prot;Acc:P20907]	1246.21	485.278	-1.36066	5e-05
OS07G0677100	Peroxidase [Source:UniProtKB/TrEMBL;Acc:Q7F1U1]	44.9703	3.74535	-3.5858	5e-05
OS10G0396100	F-box domain containing protein, expressed [Source:UniProtKB/TrEMBL;Acc:Q8S5N6]	1.73693	4.55396	1.39058	5e-05
OS12G0130300	Serine/threonine-protein kinase [Source:UniProtKB/TrEMBL;Acc:Q2QY70]	7.74321	25.2063	1.70278	5e-05
OS07G0635700	Os07g0635700 protein [Source:UniProtKB/TrEMBL;Acc:Q8LIR1]	25.0023	52.6147	1.07341	5e-05
OS04G0655400	Os04g0655400 protein [Source:UniProtKB/TrEMBL;Acc:A0A0P0WFT4]	0.952007	10.8378	3.50896	5e-05
OS04G0630900	Os04g0630900 protein [Source:UniProtKB/TrEMBL;Acc:A0A0N7KJR7]	6.72429	17.6161	1.38944	5e-05
OS03G0759000	Os03g0759000 protein [Source:UniProtKB/TrEMBL;Acc:A0A0P0W3J5]	5.01452	13.9049	1.47141	5e-05
OS01G0276200	Os01g0276200 protein [Source:UniProtKB/TrEMBL;Acc:A0A0P0V1K5]	18.4731	8.29055	-1.15589	5e-05
OS01G0136900	Os01g0136900 protein [Source:UniProtKB/TrEMBL;Acc:A0A0P0UXQ9]	12.3238	30.5265	1.30861	5e-05
OS08G0548650	-	12.4151	39.8046	1.68083	5e-05
OS05G0519000	Os05g0519000 protein [Source:UniProtKB/TrEMBL;Acc:Q0DGP9]	255.816	115.86	-1.14272	5e-05
OS02G0249300	Os02g0249300 protein [Source:UniProtKB/TrEMBL;Acc:Q0E2D7]	45.936	11.4847	-1.99991	5e-05
OS03G0804700	Germin-like protein 3-8 [Source:UniProtKB/Swiss-Prot;Acc:Q75HJ4]	0	1.10034	inf	5e-05
OS07G0175600	Os07g0175600 protein [Source:UniProtKB/TrEMBL;Acc:Q8H567]	15.6797	89.2048	2.50823	5e-05
OS04G0409900	OSJNBa0042I15.24 protein [Source:UniProtKB/TrEMBL;Acc:Q4JF04]	6.26704	14.8131	1.24101	5e-05
OS01G0323775	Os01g0323775 protein [Source:UniProtKB/TrEMBL;Acc:A0A0P0V1R5]	148.641	51.5144	-1.52878	5e-05
OS07G0663900	Os07g0663900 protein [Source:UniProtKB/TrEMBL;Acc:A0A0P0X9T5]	1.29966	21.4883	4.04735	5e-05
OS08G0527700	Os08g0527700 protein [Source:UniProtKB/TrEMBL;Acc:A0A0P0XHZ8]	1.30117	5.48743	2.07632	5e-05
OS05G0232700	Os05g0232700 protein [Source:UniProtKB/TrEMBL;Acc:Q75G99]	25.3575	7.59104	-1.74004	5e-05
OS12G0170800	Citrate binding protein, putative, expressed [Source:UniProtKB/TrEMBL;Acc:Q2QX37]	3.59387	88.1965	4.61711	5e-05
OS05G0273500	Os05g0273500 protein [Source:UniProtKB/TrEMBL;Acc:Q6ATF5]	0.492878	1.76759	1.84248	5e-05
OS07G0640000	Os07g0640000 protein [Source:UniProtKB/TrEMBL;Acc:A0A0N7KNX7]	8.75929	3.23234	-1.43823	5e-05
OS12G0542200	Os12g0542200 protein [Source:UniProtKB/TrEMBL;Acc:A0A0P0YB11]	0.670841	3.41643	2.34845	5e-05
OS05G0163250	-	5.26352	11.9157	1.17877	5e-05
OS11G0239500	Os11g0239500 protein [Source:UniProtKB/TrEMBL;Acc:Q53KT2]	16.3325	34.7658	1.08992	5e-05
OS12G0190000	Os12g0190000 protein [Source:UniProtKB/TrEMBL;Acc:Q2QWM9]	118.738	30.1748	-1.97637	5e-05
OS01G0623200	Os01g0623200 protein [Source:UniProtKB/TrEMBL;Acc:B9EY47]	2.81411	1.2002	-1.2294	5e-05
OS07G0656200	Os07g0656200 protein [Source:UniProtKB/TrEMBL;Acc:A0A0P0XA50]	9.86477	22.6376	1.19836	5e-05
OS12G0630200	Os12g0630200 protein [Source:UniProtKB/TrEMBL;Acc:Q2QLS7]	0.883903	268.32	8.24585	5e-05
OS08G0480400	Os08g0480400 protein [Source:UniProtKB/TrEMBL;Acc:Q6Z242]	0	1.89605	inf	5e-05
OS01G0306200	Os01g0306200 protein [Source:UniProtKB/TrEMBL;Acc:Q656E8]	3.51002	11.5488	1.71819	5e-05
OS03G0305000	Os03g0305000 protein [Source:UniProtKB/TrEMBL;Acc:B7FA23]	5.91382	27.5187	2.21825	5e-05
OS03G0676400	Expressed protein [Source:UniProtKB/TrEMBL;Acc:Q9FRF4]	26.1974	5.55063	-2.2387	5e-05
OS01G0585100	Os01g0585100 protein [Source:UniProtKB/TrEMBL;Acc:Q94D47]	11.4041	2.86341	-1.99374	5e-05
OS12G0120400	Os12g0120400 protein [Source:UniProtKB/TrEMBL;Acc:Q0IQH7]	8.30665	2.88377	-1.52631	5e-05
OS01G0736500	Os01g0736500 protein [Source:UniProtKB/TrEMBL;Acc:A0A0P0V7X3]	14.9181	1.86867	-2.99698	5e-05
OS07G0416700	Os07g0416700 protein [Source:UniProtKB/TrEMBL;Acc:A0A0P0X5H8]	0	2.21036	inf	5e-05
OS07G0686500	Os07g0686500 protein [Source:UniProtKB/TrEMBL;Acc:Q0D3H5]	1.549	3.28352	1.0839	5e-05
OS05G0427200	Hexosyltransferase [Source:UniProtKB/TrEMBL;Acc:A0A0P0WMP1]	8.61869	27.9422	1.69691	5e-05
OS04G0490400	OSJNBa0076N16.8 protein [Source:UniProtKB/TrEMBL;Acc:Q7X8U6]	13.1125	6.01189	-1.12505	5e-05
OS05G0451300	Os05g0451300 protein [Source:UniProtKB/TrEMBL;Acc:Q53WP8]	3.63586	31.3737	3.10919	5e-05
OS11G0167800	ABA/WDS induced protein, expressed [Source:UniProtKB/TrEMBL;Acc:Q53JF7]	1492.17	4255.64	1.51196	5e-05
OS01G0106400	Os01g0106400 protein [Source:UniProtKB/TrEMBL;Acc:Q9FTN5]	0.590747	3.79277	2.68264	5e-05
OS02G0187700	Os02g0187700 protein [Source:UniProtKB/TrEMBL;Acc:Q6ZHS5]	16.7165	2.9407	-2.50704	5e-05
OS05G0108350	Os05g0108350 protein [Source:UniProtKB/TrEMBL;Acc:A0A0P0WGZ1]	2.18487	5.2316	1.2597	5e-05
OS01G0817100	Os01g0817100 protein [Source:UniProtKB/TrEMBL;Acc:Q93VP0]	45.0246	97.3905	1.11307	5e-05
OS04G0179100	Os04g0179100 protein [Source:UniProtKB/TrEMBL;Acc:A0A0P0W7F3]	13.7735	95.716	2.79687	5e-05
OS11G0171800	Leucine Rich Repeat family protein, expressed [Source:UniProtKB/TrEMBL;Acc:Q53P83]	2.0751	5.01101	1.27192	5e-05
OS03G0784600	Os03g0784600 protein [Source:UniProtKB/TrEMBL;Acc:A0A0P0W4F2]	12.1501	31.4017	1.36988	5e-05
OS12G0263800	Isoflavone reductase, putative, expressed [Source:UniProtKB/TrEMBL;Acc:Q2QUH0]	0.61895	2.4952	2.01126	5e-05
OS03G0230300	Poly [ADP-ribose] polymerase [Source:UniProtKB/TrEMBL;Acc:Q10PL7]	6.37239	2.32785	-1.45283	5e-05
OS03G0397700	Os03g0397700 protein [Source:UniProtKB/TrEMBL;Acc:A0A0P0VYC3]	1.85764	5.35355	1.52702	5e-05
OS05G0414600	Os05g0414600 protein [Source:UniProtKB/TrEMBL;Acc:A0A0P0WMC2]	10.6298	22.5098	1.08243	5e-05
OS05G0519800	Os05g0519800 protein [Source:UniProtKB/TrEMBL;Acc:Q6F2Z2]	19.9684	9.27705	-1.10598	5e-05
OS04G0345100	Os04g0345100 protein [Source:UniProtKB/TrEMBL;Acc:A0A0P0W8W3]	55.2379	25.1569	-1.1347	5e-05
OS04G0395700	Os04g0395700 protein [Source:UniProtKB/TrEMBL;Acc:Q0JDL3]	20.5736	8.05526	-1.35279	5e-05
OS03G0274000	Os03g0274000 protein [Source:UniProtKB/TrEMBL;Acc:Q10NC7]	360.31	150.51	-1.25938	5e-05
OS08G0450200	Pectinesterase [Source:UniProtKB/TrEMBL;Acc:Q6ZLF5]	3.01337	11.9741	1.99047	5e-05
OS06G0703550	Os06g0703550 protein [Source:UniProtKB/TrEMBL;Acc:A0A0P0X0N2]	5.55364	0	#NAME?	5e-05
OS02G0478700	40S ribosomal protein S27 [Source:UniProtKB/TrEMBL;Acc:Q6K5R5]	436.851	207.22	-1.07598	5e-05
OS10G0345100	Protein DETOXIFICATION [Source:UniProtKB/TrEMBL;Acc:Q0IYA7]	62.1338	30.3843	-1.03205	5e-05
OS06G0651000	Os06g0651000 protein [Source:UniProtKB/TrEMBL;Acc:Q0DAI4]	487.112	209.891	-1.21461	5e-05
OS03G0713100	Dynamin-related protein 1C [Source:Projected from Arabidopsis thaliana (AT1G14830) UniProtKB/Swiss-Prot;Acc:Q8LF21]	24.9104	10.7859	-1.20761	5e-05
OS08G0504800	Os08g0504800 protein [Source:UniProtKB/TrEMBL;Acc:Q6Z3S9]	2.62769	7.87996	1.58439	5e-05
OS04G0578000	OSJNBa0011J08.4 protein [Source:UniProtKB/TrEMBL;Acc:Q7XQ85]	9.73541	2.63547	-1.88518	5e-05
OS09G0571400	Peptidyl-prolyl cis-trans isomerase [Source:UniProtKB/TrEMBL;Acc:Q651B0]	90.0458	28.8683	-1.64117	5e-05
OS12G0555500	Os12g0555500 protein [Source:UniProtKB/TrEMBL;Acc:Q2QNS7]	992.538	6652.99	2.74481	5e-05
OS03G0429000	Cysteine proteinase inhibitor 8 [Source:UniProtKB/Swiss-Prot;Acc:Q10J94]	406.234	24.9055	-4.02777	5e-05
OS04G0662600	-	0.646421	66.0943	6.67591	5e-05
OS08G0465800	Glutamate decarboxylase 5 [Source:Projected from Arabidopsis thaliana (AT3G17760) UniProtKB/Swiss-Prot;Acc:Q9LSH2]	4.21322	13.5265	1.6828	5e-05
OS10G0555100	Glycogenin glucosyltransferase [Source:UniProtKB/TrEMBL;Acc:Q9AV15]	11.7189	3.11171	-1.91306	5e-05
OS02G0284800	Os02g0284800 protein [Source:UniProtKB/TrEMBL;Acc:Q6K4T0]	25.4478	8.46588	-1.58781	5e-05
OS01G0730700	Os01g0730700 protein [Source:UniProtKB/TrEMBL;Acc:Q94EA8]	30.8832	65.7652	1.0905	5e-05
OS05G0105600	Os05g0105600 protein [Source:UniProtKB/TrEMBL;Acc:Q75M14]	1.85918	5.31067	1.51423	5e-05
OS02G0131600	Os02g0131600 protein [Source:UniProtKB/TrEMBL;Acc:Q6ZG87]	3.3457	41.1989	3.62222	5e-05
OS02G0620566	Os02g0620566 protein [Source:UniProtKB/TrEMBL;Acc:A0A0P0VLU5]	2.25731	7.64088	1.75913	5e-05
OS01G0326000	Peroxidase [Source:UniProtKB/TrEMBL;Acc:Q654S1]	0.568437	4.80381	3.07911	5e-05
OS01G0112500	Os01g0112500 protein [Source:UniProtKB/TrEMBL;Acc:Q9ASI0]	34.0173	76.9683	1.17799	5e-05
OS01G0124000	Os01g0124000 protein [Source:UniProtKB/TrEMBL;Acc:Q5ZCB1]	8.74715	0	#NAME?	5e-05
OS05G0499800	Glycosyltransferase [Source:UniProtKB/TrEMBL;Acc:Q6AUW6]	52.212	17.2305	-1.59942	5e-05
OS04G0464100	Os04g0464100 protein [Source:UniProtKB/TrEMBL;Acc:Q0JCK8]	14.3087	33.1567	1.21241	5e-05
OS07G0409400	Transcription termination factor MTEF18, mitochondrial [Source:Projected from Arabidopsis thaliana (AT3G60400) UniProtKB/Swiss-Prot;Acc:Q9M219]	5.87375	2.57139	-1.19173	5e-05
OS06G0523300	Os06g0523300 protein [Source:UniProtKB/TrEMBL;Acc:Q0DBV7]	29.219	61.7158	1.07873	5e-05
OS04G0473400	60S ribosomal protein L6 [Source:UniProtKB/TrEMBL;Acc:Q7XR19]	296.687	132.879	-1.15883	5e-05
OS12G0273300	Os12g0273300 protein [Source:UniProtKB/TrEMBL;Acc:A0A0N7KTV3]	1.51936	3.06044	1.01028	5e-05
OS04G0412000	Os04g0412000 protein [Source:UniProtKB/TrEMBL;Acc:A0A0P0WA76]	11.2039	24.6933	1.14011	5e-05
OS05G0447700	Os05g0447700 protein [Source:UniProtKB/TrEMBL;Acc:Q688J0]	433.633	199.346	-1.1212	5e-05
OS07G0603100	Os07g0603100 protein [Source:UniProtKB/TrEMBL;Acc:Q6YW02]	11.2602	4.61504	-1.28681	5e-05
OS11G0565000	Leucine Rich Repeat family protein, expressed [Source:UniProtKB/TrEMBL;Acc:Q2R2H0]	2.49903	5.96633	1.25548	5e-05
OS03G0291500	Asparagine synthetase [glutamine-hydrolyzing] 1 [Source:UniProtKB/Swiss-Prot;Acc:Q10MX3]	0.679668	2.54617	1.90543	5e-05
OS03G0189100	Expressed protein [Source:UniProtKB/TrEMBL;Acc:Q8H7N4]	215.969	87.8586	-1.29757	5e-05
OS03G0764600	Myb-like DNA-binding domain, SHAQKYF class family protein, expressed [Source:UniProtKB/TrEMBL;Acc:Q7Y0B7]	9.95785	32.0233	1.68522	5e-05
OS06G0152400	Os06g0152400 protein [Source:UniProtKB/TrEMBL;Acc:Q0DEH3]	2.10006	4.84537	1.20618	5e-05
OS03G0322200	Expressed protein [Source:UniProtKB/TrEMBL;Acc:Q10M60]	26.3275	52.7315	1.0021	5e-05
OS03G0159100	Os03g0159100 protein [Source:UniProtKB/TrEMBL;Acc:Q10RH3]	2.906	11.7319	2.01333	5e-05
OS10G0132500	Os10g0132500 protein [Source:UniProtKB/TrEMBL;Acc:A0A0P0XR88]	3.81352	1.19914	-1.66912	5e-05
OS03G0724100	CRAL/TRIO domain containing protein, expressed [Source:UniProtKB/TrEMBL;Acc:Q75GU9]	32.1954	71.0097	1.14116	5e-05
OS06G0671800	Os06g0671800 protein [Source:UniProtKB/TrEMBL;Acc:A0A0P0WZV9]	28.0433	13.509	-1.05373	5e-05
OS03G0295300	Os03g0295300 protein [Source:UniProtKB/TrEMBL;Acc:Q0DSQ2]	11.9614	24.8049	1.05224	5e-05
OS04G0405300	OJ000315_02.17 protein [Source:UniProtKB/TrEMBL;Acc:Q7XL00]	4.79083	68.3044	3.83363	5e-05
OS12G0592200	Os12g0592200 protein [Source:UniProtKB/TrEMBL;Acc:A0A0P0YBU1]	53.5723	14.8871	-1.84743	5e-05
OS01G0621300	Os01g0621300 protein [Source:UniProtKB/TrEMBL;Acc:A0A0P0V5C3]	5.00093	1.44578	-1.79035	5e-05
OS12G0603700	Os12g0603700 protein [Source:UniProtKB/TrEMBL;Acc:A0A0P0YC00]	1.11706	6.20378	2.47344	5e-05
OS04G0461700	-	0.632512	1.54373	1.28726	5e-05
OS01G0162500	Os01g0162500 protein [Source:UniProtKB/TrEMBL;Acc:A0A0P0UYC8]	0.136534	1.13662	3.05742	5e-05
OS01G0663400	Os01g0663400 protein [Source:UniProtKB/TrEMBL;Acc:Q0JKM8]	24.8864	118.146	2.24714	5e-05
OS05G0427100	Os05g0427100 protein [Source:UniProtKB/TrEMBL;Acc:Q75HQ9]	146.532	68.2898	-1.10148	5e-05
OS03G0249100	Expressed protein [Source:UniProtKB/TrEMBL;Acc:Q10P30]	14.0518	5.59736	-1.32794	5e-05
OS02G0195500	Os02g0195500 protein [Source:UniProtKB/TrEMBL;Acc:Q6H7P9]	24.0334	59.5325	1.30864	5e-05
OS01G0652600	Ketol-acid reductoisomerase [Source:UniProtKB/TrEMBL;Acc:Q5VPB9]	72.2899	147.487	1.02872	5e-05
OS02G0108800	Os02g0108800 protein [Source:UniProtKB/TrEMBL;Acc:Q6ETT1]	10.5734	44.8927	2.08604	5e-05
OS08G0453733	-	100.338	45.0101	-1.15654	5e-05
OS05G0181700	Os05g0181700 protein [Source:UniProtKB/TrEMBL;Acc:Q5KQJ4]	768.169	89.6842	-3.0985	5e-05
OS06G0597900	Os06g0597900 protein [Source:UniProtKB/TrEMBL;Acc:Q69VD1]	46.779	19.0914	-1.29294	5e-05
OS07G0572900	Os07g0572900 protein [Source:UniProtKB/TrEMBL;Acc:Q6ZL24]	56.0112	23.5848	-1.24786	5e-05
OS04G0618400	Os04g0618400 protein [Source:UniProtKB/TrEMBL;Acc:A3AXG4]	2.51405	0	#NAME?	5e-05
OS07G0224000	Os07g0224000 protein [Source:UniProtKB/TrEMBL;Acc:A0A0P0X424]	68.009	24.3874	-1.47959	5e-05
OS02G0614200	Os02g0614200 protein [Source:UniProtKB/TrEMBL;Acc:Q6K5Y3]	220.531	86.8031	-1.34517	5e-05
OS08G0332800	Os08g0332800 protein [Source:UniProtKB/TrEMBL;Acc:Q6YTR0]	3.584	8.70789	1.28075	5e-05
OS11G0551800	Protein yippee-like [Source:UniProtKB/TrEMBL;Acc:Q2R2Q4]	16.6564	33.9578	1.02766	5e-05
OS08G0144000	Myb transcription factor [Source:UniProtKB/TrEMBL;Acc:Q6ZDM0]	5.9107	14.9259	1.33641	5e-05
OS05G0415200	Os05g0415200 protein [Source:UniProtKB/TrEMBL;Acc:Q0DI55]	1.59465	4.48695	1.49249	5e-05
OS06G0704700	Os06g0704700 protein [Source:UniProtKB/TrEMBL;Acc:Q5Z8V8]	5.62801	12.6296	1.16612	5e-05
OS11G0168200	60S ribosomal protein L3, putative, expressed [Source:UniProtKB/TrEMBL;Acc:Q53JG0]	340.23	169.196	-1.00781	5e-05
OS03G0343900	Os03g0343900 protein [Source:UniProtKB/TrEMBL;Acc:A0A0P0VXD4]	1525.61	329.628	-2.21048	5e-05
OS08G0334900	Os08g0334900 protein [Source:UniProtKB/TrEMBL;Acc:Q6YUI8]	0	5.21783	inf	5e-05
OS08G0116500	Os08g0116500 protein [Source:UniProtKB/TrEMBL;Acc:Q69UI8]	2043.24	985.785	-1.05151	5e-05
OS09G0453400	Chloroplast thylakoidal processing peptidase-like protein [Source:UniProtKB/TrEMBL;Acc:Q67UZ3]	151.016	60.006	-1.33153	5e-05
OS07G0119300	Os07g0119300 protein [Source:UniProtKB/TrEMBL;Acc:Q7XIF1]	27.678	62.2606	1.16958	5e-05
OS08G0256700	Os08g0256700 protein [Source:UniProtKB/TrEMBL;Acc:Q6Z586]	1.49641	7.08191	2.24263	5e-05
OS01G0795832	Os01g0795832 protein [Source:UniProtKB/TrEMBL;Acc:A0A0P0V959]	107.306	9.92617	-3.43435	5e-05
OS03G0622600	Expressed protein [Source:UniProtKB/TrEMBL;Acc:Q10GL9]	68.2428	22.0793	-1.62798	5e-05
OS09G0433800	Os09g0433800 protein [Source:UniProtKB/TrEMBL;Acc:Q69PH9]	22.1519	72.8556	1.71761	5e-05
OS08G0156800	Os08g0156800 protein [Source:UniProtKB/TrEMBL;Acc:Q6ZD96]	300.611	149.768	-1.00517	5e-05
OS05G0126800	Os05g0126800 protein [Source:UniProtKB/TrEMBL;Acc:Q0DL29]	51.482	11.3723	-2.17854	5e-05
OS04G0165700	Bifunctional L-3-cyanoalanine synthase/cysteine synthase C1, mitochondrial [Source:Projected from Arabidopsis thaliana (AT3G61440) UniProtKB/Swiss-Prot;Acc:Q9S757]	34.8582	73.4195	1.07467	5e-05
OS08G0183900	Os08g0183900 protein [Source:UniProtKB/TrEMBL;Acc:A0A0N7KPD6]	3.65332	8.47644	1.21425	5e-05
OS01G0962700	Peroxidase [Source:UniProtKB/TrEMBL;Acc:Q5JMS4]	23.8926	71.5452	1.58229	5e-05
OS12G0179700	Expressed protein [Source:UniProtKB/TrEMBL;Acc:Q2QWX0]	0.479788	3.44319	2.84328	5e-05
OS06G0255900	Os06g0255900 protein [Source:UniProtKB/TrEMBL;Acc:A0A0P0WUS1]	9.15119	4.19253	-1.12614	5e-05
OS05G0363600	Os05g0363600 protein [Source:UniProtKB/TrEMBL;Acc:Q688I0]	113.63	42.9346	-1.40413	5e-05
OS11G0153800	40S ribosomal protein S25, putative, expressed [Source:UniProtKB/TrEMBL;Acc:Q53QG2]	266.444	127.176	-1.067	5e-05
OS08G0533900	Os08g0533900 protein [Source:UniProtKB/TrEMBL;Acc:A0A0P0XIT6]	0	1.25523	inf	5e-05
OS01G0899500	Os01g0899500 protein [Source:UniProtKB/TrEMBL;Acc:Q5N847]	3.6069	9.99191	1.47	5e-05
OS01G0918100	Os01g0918100 protein [Source:UniProtKB/TrEMBL;Acc:Q5JLD2]	5.27794	11.9924	1.18407	5e-05
OS03G0760000	Cytochrome P450 81E1, putative, expressed [Source:UniProtKB/TrEMBL;Acc:Q10DI0]	1.62732	31.8815	4.29215	5e-05
OS01G0219000	Os01g0219000 protein [Source:UniProtKB/TrEMBL;Acc:Q9LWE3]	32.4832	7.81466	-2.05544	5e-05
OS01G0356900	Os01g0356900 protein [Source:UniProtKB/TrEMBL;Acc:Q8LJ87]	0.774527	3.96509	2.35597	5e-05
OS04G0476100	Amine oxidase [Source:UniProtKB/TrEMBL;Acc:Q0JCE5]	17.1983	38.3803	1.1581	5e-05
OS04G0571600	Protein DETOXIFICATION [Source:UniProtKB/TrEMBL;Acc:Q7XU48]	35.9724	1.02435	-5.13411	5e-05
OS03G0168200	Expressed protein [Source:UniProtKB/TrEMBL;Acc:Q8S7U4]	276.754	134.623	-1.03968	5e-05
OS01G0824800	Os01g0824800 protein [Source:UniProtKB/TrEMBL;Acc:Q5QMB6]	47.9465	129.22	1.43033	5e-05
OS01G0949700	Os01g0949700 protein [Source:UniProtKB/TrEMBL;Acc:Q5JKX6]	8.88012	19.1249	1.1068	5e-05
OS07G0603200	Os07g0603200 protein [Source:UniProtKB/TrEMBL;Acc:Q6YW01]	19.861	9.63434	-1.04368	5e-05
OS07G0605800	Sulfotransferase [Source:UniProtKB/TrEMBL;Acc:Q69RG0]	21.1971	7.10379	-1.57721	5e-05
OS06G0165800	Caffeoyl-CoA O-methyltransferase [Source:UniProtKB/TrEMBL;Acc:Q9XJ19]	471.166	230.104	-1.03395	5e-05
OS03G0248400	Os03g0248400 protein [Source:UniProtKB/TrEMBL;Acc:A0A0P0VVG6]	6.34307	23.5776	1.89416	5e-05
OS11G0151300	Os11g0151300 protein [Source:UniProtKB/TrEMBL;Acc:Q53Q51]	590.17	265.973	-1.14985	5e-05
OS06G0319133	-	14.4681	53.3062	1.88143	5e-05
OS01G0959750	Os01g0959750 protein [Source:UniProtKB/TrEMBL;Acc:A0A0N7KEG1]	52.9681	20.731	-1.35333	5e-05
OS03G0649000	Expressed protein [Source:UniProtKB/TrEMBL;Acc:Q10G00]	5.46861	15.1811	1.47303	5e-05
OS01G0957200	Os01g0957200 protein [Source:UniProtKB/TrEMBL;Acc:Q5JK51]	4.73118	2.04947	-1.20695	5e-05
OS05G0502000	Os05g0502000 protein [Source:UniProtKB/TrEMBL;Acc:Q60EI8]	45.8031	19.6077	-1.22403	5e-05
OS01G0141000	AP2/ERF and B3 domain-containing protein Os01g0141000 [Source:UniProtKB/Swiss-Prot;Acc:Q9AWS0]	1.62137	8.58604	2.40478	5e-05
OS10G0462900	60 kDa chaperonin [Source:UniProtKB/TrEMBL;Acc:Q8H903]	51.6404	20.2611	-1.34979	5e-05
OS07G0150200	40S ribosomal protein S12 [Source:UniProtKB/TrEMBL;Acc:Q6ZLP8]	293.537	145.44	-1.01312	5e-05
OS07G0618700	Os07g0618700 protein [Source:UniProtKB/TrEMBL;Acc:Q7X770]	27.8775	56.1884	1.01117	5e-05
OS06G0550800	Os06g0550800 protein [Source:UniProtKB/TrEMBL;Acc:Q5Z943]	124.043	41.9856	-1.56288	5e-05
OS04G0633300	Serine/threonine-protein kinase [Source:UniProtKB/TrEMBL;Acc:A0A0P0WF87]	0.891901	9.14918	3.35869	5e-05
OS07G0482887	Os07g0482887 protein [Source:UniProtKB/TrEMBL;Acc:A0A0P0X5P2]	1.59719	24.9933	3.96793	5e-05
OS01G0609300	Os01g0609300 protein [Source:UniProtKB/TrEMBL;Acc:A0A0P0V522]	3.24114	21.6122	2.73727	5e-05
OS01G0895000	Os01g0895000 protein [Source:UniProtKB/TrEMBL;Acc:Q5JLV0]	6.32741	35.5749	2.49117	5e-05
OS09G0482900	Glycosyltransferase [Source:UniProtKB/TrEMBL;Acc:Q0J0U6]	1.30598	4.62374	1.82393	5e-05
OS05G0195101	-	18.3924	37.4101	1.02431	5e-05
OS08G0520600	Os08g0520600 protein [Source:UniProtKB/TrEMBL;Acc:Q6YZV8]	1.17085	0	#NAME?	5e-05
OS10G0510500	Os10g0510500 protein [Source:UniProtKB/TrEMBL;Acc:Q0IWG4]	509.99	196.05	-1.37925	5e-05
OS10G0389200	Os10g0389200 protein [Source:UniProtKB/TrEMBL;Acc:Q338P6]	93.0595	42.8903	-1.1175	5e-05
OS01G0206650	Os01g0206650 protein [Source:UniProtKB/TrEMBL;Acc:A0A0P0UZN6]	2.28446	7.36272	1.68839	5e-05
OS11G0588400	NB-ARC domain containing protein, expressed [Source:UniProtKB/TrEMBL;Acc:Q2R1X5]	7.688	16.5005	1.10183	5e-05
OS11G0666200	Os11g0666200 protein [Source:UniProtKB/TrEMBL;Acc:Q2QZY3]	14.1021	4.91619	-1.5203	5e-05
OS05G0202800	Os05g0202800 protein [Source:UniProtKB/TrEMBL;Acc:A0A0P0WJD5]	1855.56	591.639	-1.64906	5e-05
OS08G0203700	Os08g0203700 protein [Source:UniProtKB/TrEMBL;Acc:Q6ZKW6]	6.81478	19.7261	1.53337	5e-05
OS05G0144900	Os05g0144900 protein [Source:UniProtKB/TrEMBL;Acc:A0A0P0WHY2]	0.530833	3.142	2.56535	5e-05
OS08G0137300	Os08g0137300 protein [Source:UniProtKB/TrEMBL;Acc:Q6ZJW6]	10.4983	3.13178	-1.7451	5e-05
OS08G0207000	Os08g0207000 protein [Source:UniProtKB/TrEMBL;Acc:Q0J7A8]	128.132	48.8433	-1.3914	5e-05
OS01G0313300	Os01g0313300 protein [Source:UniProtKB/TrEMBL;Acc:Q8LQ87]	18.8973	6.1916	-1.6098	5e-05
OS10G0445900	Os10g0445900 protein [Source:UniProtKB/TrEMBL;Acc:A0A0P0XVF9]	81.526	26.5318	-1.61954	5e-05
OS12G0477400	No apical meristem protein, expressed [Source:UniProtKB/TrEMBL;Acc:Q2QQZ6]	203.227	90.6094	-1.16536	5e-05
OS01G0602800	Os01g0602800 protein [Source:UniProtKB/TrEMBL;Acc:B7F9R5]	2.20466	4.72928	1.10106	5e-05
OS07G0569600	Os07g0569600 protein [Source:UniProtKB/TrEMBL;Acc:Q7XIH6]	473.492	224.52	-1.07649	5e-05
OS03G0122300	Os03g0122300 protein [Source:UniProtKB/TrEMBL;Acc:Q10SI2]	8.32859	213.608	4.68075	5e-05
OS05G0131900	Os05g0131900 protein [Source:UniProtKB/TrEMBL;Acc:Q65XT4]	20.9457	50.4577	1.26842	5e-05
OS08G0492600	Os08g0492600 protein [Source:UniProtKB/TrEMBL;Acc:A0A0P0XHF1]	49.8179	13.3576	-1.899	5e-05
OS06G0199300	-	102.758	42.8316	-1.2625	5e-05
OS05G0227600	Os05g0227600 protein [Source:UniProtKB/TrEMBL;Acc:Q84PC5]	2.6433	15.3574	2.53852	5e-05
OS03G0341100	60S ribosomal protein L18, putative, expressed [Source:UniProtKB/TrEMBL;Acc:Q10LN7]	357.679	162.696	-1.13649	5e-05
OS03G0604566	Os03g0604500 protein [Source:UniProtKB/TrEMBL;Acc:C7J083]	7.69018	30.6813	1.99627	5e-05
OS05G0245700	Os05g0245700 protein [Source:UniProtKB/TrEMBL;Acc:Q5W700]	2.03212	0.76378	-1.41176	5e-05
OS06G0670300	Os06g0670300 protein [Source:UniProtKB/TrEMBL;Acc:Q653M8]	9.68789	36.4087	1.91003	5e-05
OS01G0827400	PRA1 family protein [Source:UniProtKB/TrEMBL;Acc:Q0JI34]	11.8774	4.16543	-1.51168	5e-05
OS08G0513100	Os08g0513100 protein [Source:UniProtKB/TrEMBL;Acc:A0A0P0XHS0]	5.80015	15.5575	1.42345	5e-05
OS07G0561500	Os07g0561500 protein [Source:UniProtKB/TrEMBL;Acc:Q6ZF50]	83.648	21.9075	-1.9329	5e-05
OS03G0105633	Os03g0105633 protein [Source:UniProtKB/TrEMBL;Acc:A0A0P0VRY2]	11.4249	2.89886	-1.97863	5e-05
OS04G0154800	OSJNBa0089E12.13 protein [Source:UniProtKB/TrEMBL;Acc:Q0JF54]	6.03082	13.5352	1.16629	5e-05
OS03G0820300	C2H2 transcription factor [Source:UniProtKB/TrEMBL;Acc:Q84T96]	12.179	0.75665	-4.00863	5e-05
OS03G0109500	40S ribosomal protein S17, putative, expressed [Source:UniProtKB/TrEMBL;Acc:Q8H7V0]	250.359	120.378	-1.05642	5e-05
OS03G0187600	FH protein interacting protein FIP1, putative, expressed [Source:UniProtKB/TrEMBL;Acc:Q8H7P4]	151.679	70.9225	-1.09671	5e-05
OS04G0300600	Os04g0300600 protein [Source:UniProtKB/TrEMBL;Acc:A0A0P0W8E2]	2.84512	12.7568	2.1647	5e-05
OS04G0683700	Oxalate--CoA ligase [Source:Projected from Arabidopsis thaliana (AT3G48990) UniProtKB/Swiss-Prot;Acc:Q9SMT7]	215.946	19.3828	-3.47782	5e-05
OS11G0197400	Probable magnesium transporter [Source:UniProtKB/TrEMBL;Acc:A0A0N7KSK2]	1.19303	0.337164	-1.82311	5e-05
OS08G0256000	Os08g0256000 protein [Source:UniProtKB/TrEMBL;Acc:Q6Z592]	281.71	60.4255	-2.22098	5e-05
OS04G0559750	Os04g0559750 protein [Source:UniProtKB/TrEMBL;Acc:A0A0P0WDN7]	14.6011	65.8781	2.17372	5e-05
OS11G0166201	Os11g0166201 protein [Source:UniProtKB/TrEMBL;Acc:A0A0P0XZF1]	0	4.05033	inf	5e-05
OS02G0240300	Peroxidase [Source:UniProtKB/TrEMBL;Acc:Q6ER49]	83.6478	8.44483	-3.30819	5e-05
OS11G0687100	Os11g0687100 protein [Source:UniProtKB/TrEMBL;Acc:Q2QZH3]	0.695405	19.1794	4.78556	5e-05
OS10G0457500	Inosine triphosphate pyrophosphatase [Source:UniProtKB/Swiss-Prot;Acc:Q7XDP2]	10.3283	22.09	1.09679	5e-05
OS05G0427400	Phenylalanine ammonia-lyase [Source:UniProtKB/TrEMBL;Acc:Q75HQ7]	71.5158	11.1445	-2.68193	5e-05
OS07G0101300	Os07g0101300 protein [Source:UniProtKB/TrEMBL;Acc:A0A0P0X1N4]	9.77515	32.5073	1.73357	5e-05
OS04G0614650	Os04g0614650 protein [Source:UniProtKB/TrEMBL;Acc:A0A0P0WEZ7]	1.28721	4.06347	1.65847	5e-05
OS04G0372700	Os04g0372700 protein [Source:UniProtKB/TrEMBL;Acc:Q0JDV3]	19.5714	4.81024	-2.02457	5e-05
OS07G0129200	Os07g0129200 protein [Source:UniProtKB/TrEMBL;Acc:A0A0N7KMW0]	31.4381	389.168	3.62981	5e-05
OS03G0292900	Os03g0292900 protein [Source:UniProtKB/TrEMBL;Acc:A0A0P0VWC2]	2.83222	1.13807	-1.31535	5e-05
OS01G0183000	Os01g0183000 protein [Source:UniProtKB/TrEMBL;Acc:Q0JQ41]	6.12765	14.6202	1.25455	5e-05
OS09G0462301	Os09g0462301 protein [Source:UniProtKB/TrEMBL;Acc:A0A0P0XPD3]	6.4459	2.35335	-1.45366	5e-05
OS02G0718100	-	145.183	25.0798	-2.53328	5e-05
OS01G0948900	-	13.6521	28.869	1.0804	5e-05
OS11G0156800	Os11g0156800 protein [Source:UniProtKB/TrEMBL;Acc:Q0IUH4]	1.2834	3.46006	1.43082	5e-05
OS06G0356800	Os06g0356800 protein [Source:UniProtKB/TrEMBL;Acc:B7F946]	36.3649	13.1559	-1.46683	5e-05
OS08G0482700	Os08g0482700 protein [Source:UniProtKB/TrEMBL;Acc:Q6ZFF1]	474.626	57.4052	-3.04754	5e-05
OS11G0160900	NB-ARC domain containing protein [Source:UniProtKB/TrEMBL;Acc:Q53PM4]	1.06307	7.00791	2.72075	5e-05
OS01G0163000	Os01g0163000 protein [Source:UniProtKB/TrEMBL;Acc:Q0JQG4]	0.302161	1.71023	2.5008	5e-05
OS03G0828800	Serine/threonine-protein kinase [Source:UniProtKB/TrEMBL;Acc:Q10B65]	6.25481	16.7088	1.41757	5e-05
OS11G0130200	Expressed protein [Source:UniProtKB/TrEMBL;Acc:Q2RB12]	134.922	58.3598	-1.20908	5e-05
OS09G0407300	Os09g0407300 protein [Source:UniProtKB/TrEMBL;Acc:Q69MX9]	1.96025	4.0777	1.05672	5e-05
OS03G0705800	Os03g0705800 protein [Source:UniProtKB/TrEMBL;Acc:A0A0N7KHW8]	4.57774	10.0576	1.13558	5e-05
OS06G0703000	Os06g0703000 protein [Source:UniProtKB/TrEMBL;Acc:Q5Z823]	2.50795	8.55486	1.77024	5e-05
OS02G0554100	Os02g0554100 protein [Source:UniProtKB/TrEMBL;Acc:Q69SU2]	9.4402	19.7658	1.06612	5e-05
OS03G0570100	Cytochrome P450 79A1, putative, expressed [Source:UniProtKB/TrEMBL;Acc:Q10HZ6]	0	13.3625	inf	5e-05
OS03G0282300	Os03g0282300 protein [Source:UniProtKB/TrEMBL;Acc:A0A0P0VW74]	11.6005	28.6318	1.30343	5e-05
OS04G0497700	OSJNBa0067K08.19 protein [Source:UniProtKB/TrEMBL;Acc:Q7XQH7]	275.296	104.529	-1.39708	5e-05
OS07G0674700	Os07g0674700 protein [Source:UniProtKB/TrEMBL;Acc:Q6ZDW5]	77.1331	37.2945	-1.04839	5e-05
OS06G0207950	Os06g0207950 protein [Source:UniProtKB/TrEMBL;Acc:A0A0P0WU96]	7.86174	3.54079	-1.15078	5e-05
OS03G0178066	Os03g0178066 protein [Source:UniProtKB/TrEMBL;Acc:A0A0N7KGP5]	6.60452	21.7262	1.71791	5e-05
OS03G0594100	Cytochrome P450 family protein, expressed [Source:UniProtKB/TrEMBL;Acc:Q851G2]	1.02568	10.7027	3.38332	5e-05
OS08G0545000	Os08g0545000 protein [Source:UniProtKB/TrEMBL;Acc:Q6ZBH4]	42.077	14.6146	-1.52562	5e-05
OS03G0218400	Sugar transport protein 13 [Source:Projected from Arabidopsis thaliana (AT5G26340) UniProtKB/Swiss-Prot;Acc:Q94AZ2]	226.405	84.9289	-1.41458	5e-05
OS03G0644700	Os03g0644700 protein [Source:UniProtKB/TrEMBL;Acc:A0A0P0W0R1]	4.62078	14.7294	1.67249	5e-05
OS02G0111700	Ribosomal protein L37 [Source:UniProtKB/TrEMBL;Acc:Q6Z8Y5]	514.214	245.984	-1.0638	5e-05
OS08G0446800	Os08g0446800 protein [Source:UniProtKB/TrEMBL;Acc:Q6ZAA9]	2.31679	10.9758	2.24412	5e-05
OS04G0688100	Peroxidase [Source:UniProtKB/TrEMBL;Acc:Q7XSV2]	7.97896	30.9871	1.95739	5e-05
OS02G0617700	Os02g0617700 protein [Source:UniProtKB/TrEMBL;Acc:A0A0P0VLR3]	22.6182	9.16073	-1.30395	5e-05
OS03G0139100	Os03g0139100 protein [Source:UniProtKB/TrEMBL;Acc:A0A0N7KGJ7]	1323.29	634.698	-1.05999	5e-05
OS01G0195000	Os01g0195000 protein [Source:UniProtKB/TrEMBL;Acc:Q5SMY2]	2.64301	5.45898	1.04645	5e-05
OS11G0163800	CAA303718.1 protein [Source:UniProtKB/TrEMBL;Acc:Q53PP2]	40.5521	15.9801	-1.3435	5e-05
OS05G0261700	Os05g0261700 protein [Source:UniProtKB/TrEMBL;Acc:Q0DJL8]	4.04563	14.6982	1.86121	5e-05
OS02G0821200	Os02g0821200 protein [Source:UniProtKB/TrEMBL;Acc:Q0DWC5]	253.876	98.4545	-1.3666	5e-05
OS03G0767800	Cold acclimation protein COR413-PM1, putative, expressed [Source:UniProtKB/TrEMBL;Acc:Q9FUW4]	46.1312	104.308	1.17704	5e-05
OS09G0356000	Os09g0356000 protein [Source:UniProtKB/TrEMBL;Acc:A0A0P0XML9]	4.91283	12.0651	1.29622	5e-05
OS11G0491400	Expressed protein [Source:UniProtKB/TrEMBL;Acc:Q2R429]	27.4698	11.5716	-1.24726	5e-05
OS11G0637501	Os11g0637501 protein [Source:UniProtKB/TrEMBL;Acc:A0A0P0Y530]	91.0901	33.0116	-1.46432	5e-05
OS08G0556300	Os08g0556300 protein [Source:UniProtKB/TrEMBL;Acc:A0A0P0XIU0]	7.54463	25.0763	1.7328	5e-05
OS02G0504200	Os02g0504200 protein [Source:UniProtKB/TrEMBL;Acc:Q6K655]	1.67213	5.77185	1.78735	5e-05
OS01G0559900	-	98.1666	11.3464	-3.11299	5e-05
OS11G0183800	Os11g0183800 protein [Source:UniProtKB/TrEMBL;Acc:A0A0P0Y018]	2.86423	6.57115	1.198	5e-05
OS02G0730000	Mitochondrial aldehyde dehydrogenase ALDH2a [Source:UniProtKB/TrEMBL;Acc:Q9LRI6]	2.35971	27.4709	3.54122	5e-05
OS05G0299500	Os05g0299500 protein [Source:UniProtKB/TrEMBL;Acc:Q0DJC9]	4.2116	9.71228	1.20544	5e-05
OS06G0142500	Os06g0142500 protein [Source:UniProtKB/TrEMBL;Acc:A0A0P0WSX2]	63.5873	20.0982	-1.66168	5e-05
OS12G0568900	Os12g0568900 protein [Source:UniProtKB/TrEMBL;Acc:Q2QNE1]	0	1.58957	inf	5e-05
OS09G0371200	Os09g0371200 protein [Source:UniProtKB/TrEMBL;Acc:A0A0P0XKZ3]	3.66094	14.1552	1.95105	5e-05
OS07G0573900	Os07g0573900 protein [Source:UniProtKB/TrEMBL;Acc:A0A0P0X7T7]	491.424	12.3422	-5.3153	5e-05
OS04G0178300	Os04g0178300 protein [Source:UniProtKB/TrEMBL;Acc:A0A0P0W7L8]	5.05433	147.051	4.86266	5e-05
OS03G0213800	Mitochondrial carrier protein, expressed [Source:UniProtKB/TrEMBL;Acc:Q10Q11]	7.28028	3.05922	-1.25083	5e-05
OS02G0222500	Os02g0222500 protein [Source:UniProtKB/TrEMBL;Acc:A0A0N7KEY5]	3.44493	13.231	1.94137	5e-05
OS01G0179600	Glycosyltransferase [Source:UniProtKB/TrEMBL;Acc:B7FAP2]	2.40984	7.98664	1.72865	5e-05
OS05G0389800	Os05g0389800 protein [Source:UniProtKB/TrEMBL;Acc:Q6I5X9]	3.39447	0.554942	-2.61278	5e-05
OS12G0438600	Os12g0438600 protein [Source:UniProtKB/TrEMBL;Acc:A0A0P0Y9R2]	3.2581	12.5798	1.949	5e-05
OS01G0752350	Os01g0752350 protein [Source:UniProtKB/TrEMBL;Acc:A0A0P0V898]	170.238	77.9185	-1.12751	5e-05
OS03G0663700	Os03g0663700 protein [Source:UniProtKB/TrEMBL;Acc:Q75GX6]	4.50031	11.9109	1.40419	5e-05
OS02G0327500	Os02g0327500 protein [Source:UniProtKB/TrEMBL;Acc:Q6YWE7]	31.3786	11.5673	-1.43973	5e-05
OS07G0680600	Os07g0680600 protein [Source:UniProtKB/TrEMBL;Acc:Q7XHX2]	347.68	17.0897	-4.34656	5e-05
OS08G0269500	Os08g0269500 protein [Source:UniProtKB/TrEMBL;Acc:Q0J6T8]	2.58472	11.9589	2.21	5e-05
OS07G0518100	Os07g0518100 protein [Source:UniProtKB/TrEMBL;Acc:Q7EZ52]	3.71676	10.2764	1.46722	5e-05
OS06G0318800	-	1271.29	114.211	-3.47652	5e-05
OS04G0691800	OSJNBb0020J19.7 protein [Source:UniProtKB/TrEMBL;Acc:Q7XKA3]	7.97824	17.4391	1.12819	5e-05
OS01G0740650	Os01g0740650 protein [Source:UniProtKB/TrEMBL;Acc:A0A0P0V7Z3]	32.813	84.5329	1.36524	5e-05
OS01G0823900	RING-type E3 ubiquitin transferase [Source:UniProtKB/TrEMBL;Acc:Q8LRC7]	24.1488	80.9509	1.74509	5e-05
OS11G0525600	Alpha-mannosidase [Source:UniProtKB/TrEMBL;Acc:Q2R3E0]	26.9637	57.9252	1.10317	5e-05
OS07G0489100	Fatty acyl-CoA reductase [Source:UniProtKB/TrEMBL;Acc:A0A0N7KNG3]	1.81386	6.68137	1.88108	5e-05
OS06G0255200	Os06g0255200 protein [Source:UniProtKB/TrEMBL;Acc:A0A0P0WUQ3]	2.9172	7.27538	1.31844	5e-05
OS01G0720400	Os01g0720400 protein [Source:UniProtKB/TrEMBL;Acc:Q8W0E7]	25.2405	12.2372	-1.04447	5e-05
OS07G0450000	Os07g0450000 protein [Source:UniProtKB/TrEMBL;Acc:Q8H5N0]	14.9104	5.27615	-1.49876	5e-05
OS09G0274025	Os09g0274025 protein [Source:UniProtKB/TrEMBL;Acc:A0A0P0XLL5]	46.7172	11.6374	-2.00518	5e-05
OS06G0667300	-	0.740462	2.03644	1.45955	5e-05
OS07G0154900	Os07g0154900 protein [Source:UniProtKB/TrEMBL;Acc:A0A0P0X2J4]	3.11397	16.2102	2.38008	5e-05
OS07G0470400	Os07g0470400 protein [Source:UniProtKB/TrEMBL;Acc:Q0D6K7]	6.69046	2.05316	-1.70426	5e-05
OS04G0688600	Peroxidase [Source:UniProtKB/TrEMBL;Acc:Q7XSU6]	0.208067	5.71969	4.78081	5e-05
OS10G0544900	Probable protein phosphatase 2C 72 [Source:UniProtKB/Swiss-Prot;Acc:Q7XCJ7]	55.1348	24.2101	-1.18736	5e-05
OS01G0201400	Os01g0201400 protein [Source:UniProtKB/TrEMBL;Acc:Q9AWJ6]	3.68442	14.2786	1.95435	5e-05
OS02G0662700	Os02g0662700 protein [Source:UniProtKB/TrEMBL;Acc:Q6H6L3]	27.327	10.7647	-1.34402	5e-05
OS08G0244500	Os08g0244500 protein [Source:UniProtKB/TrEMBL;Acc:A0A0P0XDW1]	1.73116	3.67652	1.0866	5e-05
OS06G0673700	Os06g0673700 protein [Source:UniProtKB/TrEMBL;Acc:Q0DA69]	202.11	97.3642	-1.05368	5e-05
OS04G0469300	OSJNBa0016O02.20 protein [Source:UniProtKB/TrEMBL;Acc:Q7XJV0]	1.04533	0	#NAME?	5e-05
OS04G0291100	Os04g0291100 protein [Source:UniProtKB/TrEMBL;Acc:Q0JED2]	6.54286	13.3228	1.0259	5e-05
OS04G0581000	Os04g0581000 protein [Source:UniProtKB/TrEMBL;Acc:B9FC47]	16.9935	220.79	3.69963	5e-05
OS11G0229333	Os11g0229333 protein [Source:UniProtKB/TrEMBL;Acc:A0A0P0Y0E2]	15.4608	4.42704	-1.8042	5e-05
OS11G0175700	Os11g0175700 protein [Source:UniProtKB/TrEMBL;Acc:A0A0P0XZQ5]	2.37843	6.35405	1.41767	5e-05
OS11G0195500	Os11g0195500 protein [Source:UniProtKB/TrEMBL;Acc:A0A0P0Y0L8]	80.784	33.8255	-1.25596	5e-05
OS02G0573500	Os02g0573500 protein [Source:UniProtKB/TrEMBL;Acc:Q6YXC0]	3.06223	28.7661	3.23171	5e-05
OS01G0860300	Ribosomal protein [Source:UniProtKB/TrEMBL;Acc:B7F9R7]	68.1329	26.3302	-1.37163	5e-05
OS06G0264500	Protein NRT1/ PTR FAMILY 3.1 [Source:Projected from Arabidopsis thaliana (AT1G68570) UniProtKB/Swiss-Prot;Acc:Q9SX20]	11.3726	42.4798	1.90121	5e-05
OS02G0153700	Os02g0153700 protein [Source:UniProtKB/TrEMBL;Acc:Q67IT5]	0.845032	3.36286	1.99261	5e-05
OS04G0459500	Glyceraldehyde-3-phosphate dehydrogenase [Source:UniProtKB/TrEMBL;Acc:Q7X8A1]	223.345	574.37	1.3627	5e-05
OS11G0474900	Os11g0474900 protein [Source:UniProtKB/TrEMBL;Acc:A0A0P0Y2B2]	1.31998	17.1167	3.69681	5e-05
OS06G0611500	Os06g0611500 protein [Source:UniProtKB/TrEMBL;Acc:Q69X44]	0.832731	4.20588	2.33649	5e-05
OS03G0152000	Heavy metal-associated domain containing protein, expressed [Source:UniProtKB/TrEMBL;Acc:Q10RN8]	145.713	21.7632	-2.74317	5e-05
OS01G0132500	Os01g0132500 protein [Source:UniProtKB/TrEMBL;Acc:A0A0P0UXP0]	17.1199	5.51993	-1.63296	5e-05
OS01G0678100	Os01g0678100 protein [Source:UniProtKB/TrEMBL;Acc:Q8S188]	237.318	98.0239	-1.27562	5e-05
OS02G0717800	Os02g0717800 protein [Source:UniProtKB/TrEMBL;Acc:A0A0N7KFZ9]	53.3009	21.9056	-1.28286	5e-05
OS05G0164900	Os05g0164900 protein [Source:UniProtKB/TrEMBL;Acc:A0A0P0WIM6]	1.73157	4.99538	1.52851	5e-05
OS02G0714100	Os02g0714100 protein [Source:UniProtKB/TrEMBL;Acc:Q6ZFU0]	2.16237	4.79853	1.14998	5e-05
OS09G0298100	Pyrophosphate--fructose 6-phosphate 1-phosphotransferase subunit alpha [Source:UniProtKB/TrEMBL;Acc:A0A0P0XL64]	0.385158	4.55485	3.56388	5e-05
OS04G0397100	Os04g0397100 protein [Source:UniProtKB/TrEMBL;Acc:A0A0P0W9M5]	994.58	410.852	-1.27547	5e-05
OS05G0494600	Os05g0494600 protein [Source:UniProtKB/TrEMBL;Acc:Q65X77]	8.63888	0.805108	-3.42359	5e-05
OS12G0105800	Os12g0105800 protein [Source:UniProtKB/TrEMBL;Acc:Q2QYU9]	16.6591	34.987	1.07051	5e-05
OS04G0225100	OSJNBb0072N21.11 protein [Source:UniProtKB/TrEMBL;Acc:Q7XWZ1]	132.093	60.3062	-1.13118	5e-05
OS02G0116300	Os02g0116300 protein [Source:UniProtKB/TrEMBL;Acc:A0A0P0VDX3]	4.49426	16.6588	1.89013	5e-05
OS12G0577700	Os12g0577700 protein [Source:UniProtKB/TrEMBL;Acc:A0A0P0YBP9]	1.91657	9.19417	2.26219	5e-05
OS03G0851100	Elongation factor Tu [Source:UniProtKB/TrEMBL;Acc:Q851Y8]	69.1974	29.3365	-1.23802	5e-05
OS05G0316800	Os05g0316800 protein [Source:UniProtKB/TrEMBL;Acc:Q5W6X0]	64.4413	21.3061	-1.59672	5e-05
OS04G0606000	OSJNBa0035M09.5 protein [Source:UniProtKB/TrEMBL;Acc:Q7X7V6]	1.98717	8.61593	2.11629	5e-05
OS02G0553000	Os02g0553000 protein [Source:UniProtKB/TrEMBL;Acc:B9F0I4]	1.44645	18.8802	3.70629	5e-05
OS02G0272300	Os02g0272300 protein [Source:UniProtKB/TrEMBL;Acc:Q6EST6]	0.972442	5.59434	2.52429	5e-05
OS03G0432000	Os03g0432000 protein [Source:UniProtKB/TrEMBL;Acc:Q75KR0]	17.6542	69.9172	1.98564	5e-05
OS02G0151300	Endoglucanase 5 [Source:UniProtKB/Swiss-Prot;Acc:Q67UW5]	2.64228	8.35092	1.66015	5e-05
OS04G0480700	Os04g0480700 protein [Source:UniProtKB/TrEMBL;Acc:C7J100]	0	6.90677	inf	5e-05
OS06G0159600	Os06g0159600 protein [Source:UniProtKB/TrEMBL;Acc:Q5VMX1]	20.7303	88.7495	2.098	5e-05
OS12G0406200	40S ribosomal protein S3a [Source:UniProtKB/TrEMBL;Acc:Q0INR5]	187.698	89.2402	-1.07265	5e-05
OS07G0690200	Os07g0690200 protein [Source:UniProtKB/TrEMBL;Acc:Q8H3Z5]	7.15035	16.1441	1.17492	5e-05
OS01G0522400	Os01g0522400 protein [Source:UniProtKB/TrEMBL;Acc:A0A0P0V3F3]	0	4.62013	inf	5e-05
OS12G0141000	Os12g0141000 protein [Source:UniProtKB/TrEMBL;Acc:A0A0N7KTK1]	5.36008	0.993565	-2.43157	5e-05
OS02G0569900	Os02g0569900 protein [Source:UniProtKB/TrEMBL;Acc:Q6YTE2]	2.04635	30.203	3.88357	5e-05
OS07G0613000	Os07g0613000 protein [Source:UniProtKB/TrEMBL;Acc:Q0D4Q6]	8.40631	48.0425	2.51477	5e-05
OS03G0691400	Os03g0691400 protein [Source:UniProtKB/TrEMBL;Acc:Q6AV57]	84.1282	246.776	1.55254	5e-05
OS07G0212400	Os07g0212400 protein [Source:UniProtKB/TrEMBL;Acc:Q0D7T0]	7.01378	17.0446	1.28105	5e-05
OS03G0762300	Peroxidase [Source:UniProtKB/TrEMBL;Acc:Q10ET8]	88.2403	381.414	2.11185	5e-05
OS04G0580866	OSJNBa0064M23.13 protein [Source:UniProtKB/TrEMBL;Acc:Q7XSR3]	0	2.76311	inf	5e-05
OS02G0559300	Os02g0559300 protein [Source:UniProtKB/TrEMBL;Acc:Q6YU34]	1.66924	5.52502	1.72679	5e-05
OS02G0478600	Os02g0478600 protein [Source:UniProtKB/TrEMBL;Acc:Q6K5R6]	375.071	170.302	-1.13906	5e-05
OS07G0580900	Os07g0580900 protein [Source:UniProtKB/TrEMBL;Acc:Q7XI92]	55.7563	332.193	2.57482	5e-05
OS11G0213600	Carboxypeptidase [Source:UniProtKB/TrEMBL;Acc:Q2R8W8]	9.95906	3.75259	-1.40812	5e-05
OS05G0367100	Os05g0367100 protein [Source:UniProtKB/TrEMBL;Acc:Q6L594]	47.696	20.5725	-1.21315	5e-05
OS02G0627900	Os02g0627900 protein [Source:UniProtKB/TrEMBL;Acc:B9F165]	1.51102	3.3452	1.14657	5e-05
OS10G0550900	Os10g0550900 protein [Source:UniProtKB/TrEMBL;Acc:Q336U3]	192.077	93.8702	-1.03295	5e-05
OS08G0524800	BHLH transcription factor(GBOF-1)-like [Source:UniProtKB/TrEMBL;Acc:Q84QW1]	0.852547	2.44963	1.52271	5e-05
OS08G0461700	Os08g0461700 protein [Source:UniProtKB/TrEMBL;Acc:A0A0P0XGV2]	1.73221	4.43948	1.35778	5e-05
OS03G0726400	Expressed protein [Source:UniProtKB/TrEMBL;Acc:Q75GI7]	13.0425	28.0527	1.10492	5e-05
OS04G0493600	Os04g0493600 protein [Source:UniProtKB/TrEMBL;Acc:Q0JC38]	0	2.84762	inf	5e-05
OS01G0665900	Os01g0665900 protein [Source:UniProtKB/TrEMBL;Acc:Q5SN49]	61.4243	17.1035	-1.84452	5e-05
OS08G0184800	Os08g0184800 protein [Source:UniProtKB/TrEMBL;Acc:B7ECP6]	10.0696	30.2028	1.58467	5e-05
OS08G0403300	Os08g0403300 protein [Source:UniProtKB/TrEMBL;Acc:Q6Z273]	0	1.72083	inf	5e-05
OS05G0406100	Os05g0406100 protein [Source:UniProtKB/TrEMBL;Acc:Q0DI97]	6.47794	17.7644	1.45538	5e-05
OS04G0422600	WAT1-related protein [Source:UniProtKB/TrEMBL;Acc:A0A0P0WA72]	0.87526	2.59427	1.56755	5e-05
OS08G0407600	Os08g0407600 protein [Source:UniProtKB/TrEMBL;Acc:Q6Z9W8]	585.417	139.772	-2.06638	5e-05
OS01G0904400	Structural maintenance of chromosomes protein [Source:UniProtKB/TrEMBL;Acc:Q5N6W1]	1.30739	0.543203	-1.26713	5e-05
OS07G0499800	Os07g0499800 protein [Source:UniProtKB/TrEMBL;Acc:Q0D693]	2.56998	5.54443	1.10928	5e-05
OS05G0536225	Os05g0536225 protein [Source:UniProtKB/TrEMBL;Acc:A0A0N7KL56]	23.2707	10.761	-1.11271	5e-05
OS05G0156700	Os05g0156700 protein [Source:UniProtKB/TrEMBL;Acc:A0A0P0WIG6]	41.7423	18.6981	-1.15862	5e-05
OS03G0789500	Os03g0789500 protein [Source:UniProtKB/TrEMBL;Acc:A0A0P0W469]	1.35286	3.76596	1.47701	5e-05
OS02G0794600	Os02g0794600 protein [Source:UniProtKB/TrEMBL;Acc:Q6K670]	51.2744	12.8109	-2.00087	5e-05
OS10G0563700	Nucleoside diphosphate kinase [Source:UniProtKB/TrEMBL;Acc:Q7XC37]	51.604	23.4277	-1.13927	5e-05
OS02G0115801	Os02g0115801 protein [Source:UniProtKB/TrEMBL;Acc:A0A0N7KEK2]	139.182	1129.07	3.02009	5e-05
OS10G0536500	Expressed protein [Source:UniProtKB/TrEMBL;Acc:Q8W2X4]	496.346	1350.07	1.44362	5e-05
OS04G0692400	Os04g0692400 protein [Source:UniProtKB/TrEMBL;Acc:B9FDS3]	1.00497	2.33262	1.2148	5e-05
OS07G0540600	Os07g0540600 protein [Source:UniProtKB/TrEMBL;Acc:Q0D5R7]	13.8537	43.1566	1.63932	5e-05
OS02G0667300	Os02g0667300 protein [Source:UniProtKB/TrEMBL;Acc:Q6ET96]	19.6454	0.787995	-4.63986	5e-05
OS04G0345400	Os04g0345400 protein [Source:UniProtKB/TrEMBL;Acc:A0A0P0W9A3]	12.2183	0.343901	-5.15091	5e-05
OS02G0180000	Probable protein phosphatase 2C 11 [Source:UniProtKB/Swiss-Prot;Acc:Q6ETK3]	22.6541	46.8735	1.049	5e-05
OS03G0112600	Os03g0112600 protein [Source:UniProtKB/TrEMBL;Acc:A0A0P0VS40]	3.83989	7.85832	1.03316	5e-05
OS06G0109600	UMP-CMP kinase 1 [Source:UniProtKB/Swiss-Prot;Acc:Q5VRN0]	1.54699	5.93587	1.94	5e-05
OS11G0240600	Expressed protein [Source:UniProtKB/TrEMBL;Acc:Q53M20]	52.7915	21.0447	-1.32685	5e-05
OS11G0275200	Endo-1,31,4-beta-D-glucanase, putative, expressed [Source:UniProtKB/TrEMBL;Acc:Q0ITC0]	6.98318	54.6047	2.96707	5e-05
OS05G0506200	Os05g0506200 protein [Source:UniProtKB/TrEMBL;Acc:C7J286]	16.0587	38.0802	1.24569	5e-05
OS03G0823400	Bowman-Birk serine protease inhibitor family protein, expressed [Source:UniProtKB/TrEMBL;Acc:Q84LH6]	18.7857	45.4984	1.27618	5e-05
OS01G0945600	Os01g0945600 protein [Source:UniProtKB/TrEMBL;Acc:B9EWF0]	33.9532	16.1442	-1.07253	5e-05
OS04G0182600	Os04g0182600 protein [Source:UniProtKB/TrEMBL;Acc:A0A0N7KIL7]	2.97007	6.9692	1.2305	5e-05
OS01G0642200	Os01g0642200 protein [Source:UniProtKB/TrEMBL;Acc:Q5VNW4]	422.553	1158.32	1.45483	5e-05
OS10G0475100	Os10g0475100 protein [Source:UniProtKB/TrEMBL;Acc:A0A0P0XVN3]	2.48149	0.391753	-2.66319	5e-05
OS03G0335200	Os03g0335200 protein [Source:UniProtKB/TrEMBL;Acc:Q0DS41]	99.1646	41.6186	-1.2526	5e-05
OS08G0203300	Os08g0203300 protein [Source:UniProtKB/TrEMBL;Acc:A0A0P0XD11]	0.496212	1.3253	1.41729	5e-05
OS01G0612900	Os01g0612900 protein [Source:UniProtKB/TrEMBL;Acc:A2ZVC7]	7.49934	20.4272	1.44566	5e-05
OS12G0224000	Os12g0224000 protein [Source:UniProtKB/TrEMBL;Acc:Q0IPC3]	5.65972	2.43669	-1.21581	5e-05
OS12G0635500	Expressed protein [Source:UniProtKB/TrEMBL;Acc:Q2QLN3]	349.094	173.668	-1.00729	5e-05
OS08G0111200	Non-lysosomal glucosylceramidase [Source:UniProtKB/TrEMBL;Acc:Q6ZC53]	109.782	234.529	1.09512	5e-05
OS10G0411800	40S ribosomal protein S17-4, putative, expressed [Source:UniProtKB/TrEMBL;Acc:Q7XEQ3]	1012.67	499.372	-1.01998	5e-05
OS03G0303100	Expressed protein [Source:UniProtKB/TrEMBL;Acc:Q10MM4]	19.2321	5.10821	-1.91263	5e-05
OS04G0600100	Os04g0600100 protein [Source:UniProtKB/TrEMBL;Acc:A0A0P0WEK2]	10.4379	3.36561	-1.63289	5e-05
OS02G0134200	Os02g0134200 protein [Source:UniProtKB/TrEMBL;Acc:Q6Z6I0]	168.415	48.9059	-1.78394	5e-05
OS01G0217800	Os01g0217800 protein [Source:UniProtKB/TrEMBL;Acc:Q0JPK7]	8.6964	21.8113	1.32658	5e-05
OS04G0644000	OSJNBa0033G05.10 protein [Source:UniProtKB/TrEMBL;Acc:Q7XTN2]	0.48756	2.25607	2.21016	5e-05
OS01G0238500	Branched-chain amino acid aminotransferase-like [Source:UniProtKB/TrEMBL;Acc:Q5NAM3]	10.2689	3.75643	-1.45085	5e-05
OS05G0102200	Os05g0102200 protein [Source:UniProtKB/TrEMBL;Acc:Q5KQE3]	3.27774	6.60575	1.01102	5e-05
OS01G0936600	Os01g0936600 protein [Source:UniProtKB/TrEMBL;Acc:A0A0P0VCH5]	34.0409	8.35512	-2.02654	5e-05
OS10G0414800	Expressed protein [Source:UniProtKB/TrEMBL;Acc:Q7XEN2]	1.05915	6.84836	2.69285	5e-05
OS03G0243600	Acyl CoA binding protein, expressed [Source:UniProtKB/TrEMBL;Acc:Q10P83]	8.6281	24.8569	1.52653	5e-05
OS01G0839300	Os01g0839300 protein [Source:UniProtKB/TrEMBL;Acc:Q5N9V4]	58.624	22.6013	-1.37509	5e-05
OS07G0656900	Carboxypeptidase [Source:UniProtKB/TrEMBL;Acc:Q0D401]	8.95599	20.9505	1.22606	5e-05
OS12G0164450	Os12g0164450 protein [Source:UniProtKB/TrEMBL;Acc:A0A0N7KTM3]	16.2408	3.84778	-2.07752	5e-05
OS04G0556400	OSJNBb0012E24.10 protein [Source:UniProtKB/TrEMBL;Acc:Q7XSN7]	43.453	6.40362	-2.7625	5e-05
OS02G0611200	S-adenosylmethionine decarboxylase proenzyme [Source:UniProtKB/TrEMBL;Acc:Q6K9B8]	477.14	133.814	-1.83418	5e-05
OS06G0559400	Os06g0559400 protein [Source:UniProtKB/TrEMBL;Acc:Q5Z7F9]	27.6843	68.7718	1.31275	5e-05
OS02G0259900	Os02g0259900 protein [Source:UniProtKB/TrEMBL;Acc:A0A0P0VHB7]	5.66654	13.8526	1.28962	5e-05
OS01G0112100	Os01g0112100 protein [Source:UniProtKB/TrEMBL;Acc:Q0JRA3]	3.76296	1.55004	-1.27956	5e-05
OS12G0164600	Os12g0164600 protein [Source:UniProtKB/TrEMBL;Acc:Q0IPW0]	18.8218	3.86044	-2.28557	5e-05
OS11G0305300	Os11g0305300 protein [Source:UniProtKB/TrEMBL;Acc:A0A0P0Y1B2]	2.83887	9.02604	1.66878	5e-05
OS04G0690800	Os04g0690800 protein [Source:UniProtKB/TrEMBL;Acc:Q0J8R9]	18.7565	44.7144	1.25335	5e-05
OS09G0129500	Os09g0129500 protein [Source:UniProtKB/TrEMBL;Acc:A0A0P0XJZ9]	39.7784	129.681	1.70491	5e-05
OS01G0692100	Os01g0692100 protein [Source:UniProtKB/TrEMBL;Acc:Q8RZY8]	7.13667	20.0779	1.49228	5e-05
OS03G0726500	Expressed protein [Source:UniProtKB/TrEMBL;Acc:Q75GI8]	34.58	6.82692	-2.34063	5e-05
OS02G0824000	Os02g0824000 protein [Source:UniProtKB/TrEMBL;Acc:Q6K9W7]	1.17919	3.35849	1.51002	5e-05
OS10G0364900	Os10g0364900 protein [Source:UniProtKB/TrEMBL;Acc:Q0IY57]	8.48108	43.063	2.34413	5e-05
OS03G0142500	Os03g0142500 protein [Source:UniProtKB/TrEMBL;Acc:Q10RY0]	0.31027	2.25023	2.85848	5e-05
OS05G0125200	Os05g0125200 protein [Source:UniProtKB/TrEMBL;Acc:Q6L4L2]	0.671657	2.28248	1.7648	5e-05
OS04G0309400	Os04g0309400 protein [Source:UniProtKB/TrEMBL;Acc:A0A0P0W8Z2]	7.54978	19.0484	1.33517	5e-05
OS03G0595200	Os03g0595200 protein [Source:UniProtKB/TrEMBL;Acc:A0A0N7KHL5]	15.7802	32.2698	1.03207	5e-05
OS09G0268600	Os09g0268600 protein [Source:UniProtKB/TrEMBL;Acc:Q0J325]	11.7404	32.7497	1.48	5e-05
OS09G0425900	Os09g0425900 protein [Source:UniProtKB/TrEMBL;Acc:Q84VG2]	2285.52	976.844	-1.22632	5e-05
OS03G0584400	Os03g0584400 protein [Source:UniProtKB/TrEMBL;Acc:Q0DQK8]	10.945	4.73453	-1.20899	5e-05
OS03G0313800	Os03g0313800 protein [Source:UniProtKB/TrEMBL;Acc:A0A0P0VXE5]	25.8504	10.9646	-1.23734	5e-05
OS01G0686300	Glycosyltransferase [Source:UniProtKB/TrEMBL;Acc:Q0JKA9]	10.5977	4.23498	-1.32332	5e-05
OS12G0516200	Expressed protein [Source:UniProtKB/TrEMBL;Acc:Q2QPV6]	41.5685	92.3261	1.15125	5e-05
OS03G0807200	Expressed protein [Source:UniProtKB/TrEMBL;Acc:Q84M39]	38.7199	15.3389	-1.33588	5e-05
OS10G0155800	Os10g0155800 protein [Source:UniProtKB/TrEMBL;Acc:Q0IYV8]	0.426051	2.46047	2.52983	5e-05
OS11G0104400	Os11g0104400 protein [Source:UniProtKB/TrEMBL;Acc:A0A0P0XY37]	3.22496	0.640065	-2.33299	5e-05
OS03G0856000	Os03g0856000 protein [Source:UniProtKB/TrEMBL;Acc:Q75IP9]	21.0088	77.0613	1.87501	5e-05
OS07G0625800	Os07g0625800 protein [Source:UniProtKB/TrEMBL;Acc:Q7XIG9]	15.0696	48.163	1.67629	5e-05
OS01G0704100	High affinity nitrate transporter 2.5 [Source:Projected from Arabidopsis thaliana (AT1G12940) UniProtKB/Swiss-Prot;Acc:Q9LPV5]	6.62979	18.6684	1.49357	5e-05
OS11G0255500	NADP-dependent oxidoreductase P1, putative, expressed [Source:UniProtKB/TrEMBL;Acc:Q53LC7]	1.18723	27.0462	4.50975	5e-05
OS12G0633200	Erg28 like protein, expressed [Source:UniProtKB/TrEMBL;Acc:Q2QLQ4]	28.8219	11.001	-1.38953	5e-05
OS05G0545400	-	114.383	14.5049	-2.97926	5e-05
OS01G0906450	Os01g0906450 protein [Source:UniProtKB/TrEMBL;Acc:A0A0P0VBV5]	15.2626	32.3438	1.08348	5e-05
OS03G0794400	Os03g0794400 protein [Source:UniProtKB/TrEMBL;Acc:A0A0P0W473]	1.23611	0	#NAME?	5e-05
OS09G0419200	Os09g0419200 protein [Source:UniProtKB/TrEMBL;Acc:Q6ERR4]	43.09	16.3934	-1.39424	5e-05
OS04G0409200	Os04g0409200 protein [Source:UniProtKB/TrEMBL;Acc:A0A0P0W9U3]	6.20593	12.681	1.03095	5e-05
OS01G0362100	Esterase/lipase/thioesterase-like protein [Source:UniProtKB/TrEMBL;Acc:Q5ZC21]	3.24462	0.467485	-2.79506	5e-05
OS01G0558700	Os01g0558700 protein [Source:UniProtKB/TrEMBL;Acc:Q5JKR4]	17.9989	4.98727	-1.85158	5e-05
OS06G0158000	Os06g0158000 protein [Source:UniProtKB/TrEMBL;Acc:Q5VM91]	13.3566	93.4317	2.80636	5e-05
OS05G0438600	Os05g0438600 protein [Source:UniProtKB/TrEMBL;Acc:A0A0P0WMW5]	0.755132	2.55061	1.75604	5e-05
OS08G0503700	Os08g0503700 protein [Source:UniProtKB/TrEMBL;Acc:Q6ZFH7]	4.41096	9.17364	1.0564	5e-05
OS10G0418100	-	4.47716	0.388751	-3.52567	5e-05
OS03G0594700	Expressed protein [Source:UniProtKB/TrEMBL;Acc:Q851G7]	4.51189	1.50024	-1.58854	5e-05
OS05G0116100	Dehydroascorbate reductase [Source:UniProtKB/TrEMBL;Acc:Q65XA0]	249.285	93.8765	-1.40896	5e-05
OS04G0204000	Os04g0204000 protein [Source:UniProtKB/TrEMBL;Acc:A0A0P0W7S3]	15.1034	4.46017	-1.7597	5e-05
OS07G0663700	Os07g0663700 protein [Source:UniProtKB/TrEMBL;Acc:A0A0P0XA86]	1.02522	29.8947	4.86588	5e-05
OS03G0276500	Probable mediator of RNA polymerase II transcription subunit 37c [Source:Projected from Arabidopsis thaliana (AT3G12580) UniProtKB/Swiss-Prot;Acc:Q9LHA8]	277.148	77.6255	-1.83605	5e-05
OS09G0273950	Os09g0273950 protein [Source:UniProtKB/TrEMBL;Acc:C7J6R0]	141.824	45.1503	-1.6513	5e-05
OS10G0456800	CHY zinc finger family protein, expressed [Source:UniProtKB/TrEMBL;Acc:Q337P2]	18.5988	99.3973	2.418	5e-05
OS03G0197100	Mannitol transporter, putative, expressed [Source:UniProtKB/TrEMBL;Acc:Q10QG5]	33.0238	136.71	2.04954	5e-05
OS07G0407900	Os07g0407900 protein [Source:UniProtKB/TrEMBL;Acc:Q69Q72]	0	3.19868	inf	5e-05
OS09G0112400	Os09g0112400 protein [Source:UniProtKB/TrEMBL;Acc:Q6YXA0]	15.5435	7.2184	-1.10656	5e-05
OS04G0369000	Os04g0369000 protein [Source:UniProtKB/TrEMBL;Acc:Q0JDW4]	15.712	2.49692	-2.65365	5e-05
OS09G0501700	Os09g0501700 protein [Source:UniProtKB/TrEMBL;Acc:B9G4E8]	85.566	37.4846	-1.19074	5e-05
OS05G0562300	'putative heat shock protein, hsp40 [Source:UniProtKB/TrEMBL;Acc:Q688X8]	12.5983	4.34863	-1.5346	5e-05
OS04G0399200	-	116.789	43.2848	-1.43198	5e-05
OS02G0758200	Os02g0758200 protein [Source:UniProtKB/TrEMBL;Acc:Q6Z7V0]	63.3988	4.49909	-3.81675	5e-05
OS02G0715300	Os02g0715300 protein [Source:UniProtKB/TrEMBL;Acc:Q6ZHP7]	25.747	1.81538	-3.82606	5e-05
OS07G0472100	Crp1-like protein [Source:UniProtKB/TrEMBL;Acc:Q8L4S1]	0.383286	1.37037	1.83807	5e-05
OS10G0490800	Os10g0490800 protein [Source:UniProtKB/TrEMBL;Acc:Q7XD55]	237.425	90.0551	-1.39859	5e-05
OS05G0320750	Os05g0320750 protein [Source:UniProtKB/TrEMBL;Acc:A0A0P0WKP8]	158.18	56.8388	-1.47662	5e-05
OS06G0144200	Pectate lyase [Source:UniProtKB/TrEMBL;Acc:Q0DEM8]	1.90512	10.8087	2.50423	5e-05
OS07G0665900	Os07g0665900 protein [Source:UniProtKB/TrEMBL;Acc:Q0D3U1]	13.1293	5.94552	-1.14291	5e-05
OS03G0145900	Os03g0145900 protein [Source:UniProtKB/TrEMBL;Acc:A0A0N7KGK5]	6.81693	14.6638	1.10506	5e-05
OS06G0144900	Pectate lyase [Source:UniProtKB/TrEMBL;Acc:A0A0P0WS98]	1.53726	6.92351	2.17114	5e-05
OS03G0624300	Expressed protein [Source:UniProtKB/TrEMBL;Acc:Q75LF9]	34.4115	176.501	2.35871	5e-05
OS11G0112000	Os11g0112000 protein [Source:UniProtKB/TrEMBL;Acc:A0A0P0XZ12]	7.97138	34.4911	2.11332	5e-05
OS09G0526500	Os09g0526500 protein [Source:UniProtKB/TrEMBL;Acc:Q652B1]	15.0139	0.689451	-4.44471	5e-05
OS02G0832400	Os02g0832400 protein [Source:UniProtKB/TrEMBL;Acc:A0A0P0VRQ2]	8.7751	18.2331	1.05508	5e-05
OS11G0161000	Os11g0161000 protein [Source:UniProtKB/TrEMBL;Acc:A0A0P0XZ36]	1.14648	4.12659	1.84774	5e-05
OS03G0412400	Expressed protein [Source:UniProtKB/TrEMBL;Acc:Q852E7]	244.429	87.5886	-1.4806	5e-05
OS03G0227601	Os03g0227601 protein [Source:UniProtKB/TrEMBL;Acc:A0A0P0VV68]	1.46065	0.305256	-2.25851	5e-05
OS10G0566700	Chloroplast chaperonin 10, putative, expressed [Source:UniProtKB/TrEMBL;Acc:Q7XC09]	134.733	55.739	-1.27335	5e-05
OS02G0657600	N-acetyl glutamate kinase 2 [Source:UniProtKB/TrEMBL;Acc:Q5KSL5]	10.8903	4.18126	-1.38104	5e-05
OS03G0766800	Os03g0766800 protein [Source:UniProtKB/TrEMBL;Acc:Q7Y0C5]	3744.73	1069.11	-1.80844	5e-05
OS12G0616800	Expressed protein [Source:UniProtKB/TrEMBL;Acc:Q2QM56]	17.7515	41.3521	1.22002	5e-05
OS02G0671100	Os02g0671100 protein [Source:UniProtKB/TrEMBL;Acc:Q6ESP4]	1.30643	4.43061	1.76188	5e-05
OS02G0807800	Os02g0807800 protein [Source:UniProtKB/TrEMBL;Acc:Q6K9B1]	1.65526	3.48443	1.07386	5e-05
OS05G0557000	60S ribosomal protein L37a-1 [Source:UniProtKB/Swiss-Prot;Acc:P0DKK1]	590.194	278.38	-1.08414	5e-05
OS01G0389200	Os01g0389200 protein [Source:UniProtKB/TrEMBL;Acc:Q5VNJ2]	45.2315	7.16976	-2.65733	5e-05
OS10G0574750	Os10g0574750 protein [Source:UniProtKB/TrEMBL;Acc:A0A0P0XXN4]	18.5775	3.90148	-2.25147	5e-05
OS04G0372750	-	56.6108	6.44364	-3.13513	5e-05
OS08G0505700	Os08g0505700 protein [Source:UniProtKB/TrEMBL;Acc:A0A0P0XI92]	0	1.07824	inf	5e-05
OS03G0746700	Expressed protein [Source:UniProtKB/TrEMBL;Acc:Q94GP5]	10.943	24.1943	1.14466	5e-05
OS10G0183800	F-box domain containing protein [Source:UniProtKB/TrEMBL;Acc:Q7G6C2]	45.0442	19.8299	-1.18367	5e-05
OS01G0808100	-	6.07506	27.4624	2.17649	5e-05
OS03G0773150	40S ribosomal protein S29, putative, expressed [Source:UniProtKB/TrEMBL;Acc:Q7XZX4]	452.844	195.711	-1.21029	5e-05
OS04G0209200	Os04g0209200 protein [Source:UniProtKB/TrEMBL;Acc:Q0JES2]	5.20633	14.2065	1.44821	5e-05
OS11G0171350	-	20.0741	100.702	2.32668	5e-05
OS08G0559200	Os08g0559200 protein [Source:UniProtKB/TrEMBL;Acc:Q6YZI2]	763.053	332.824	-1.19702	5e-05
OS01G0377000	Os01g0377000 protein [Source:UniProtKB/TrEMBL;Acc:A0A0P0V315]	8.64988	17.7828	1.03973	5e-05
OS02G0527200	Os02g0527200 protein [Source:UniProtKB/TrEMBL;Acc:Q6H6Q9]	28.3478	12.2462	-1.2109	5e-05
OS08G0111300	Os08g0111300 protein [Source:UniProtKB/TrEMBL;Acc:Q6ZC51]	1.76941	27.5995	3.9633	5e-05
OS10G0532800	Os10g0532800 protein [Source:UniProtKB/TrEMBL;Acc:A0A0P0XWM3]	2.27983	4.72641	1.05182	5e-05
OS07G0683200	Os07g0683200 protein [Source:UniProtKB/TrEMBL;Acc:C7J5E1]	5.27009	52.384	3.31323	5e-05
OS08G0521200	Os08g0521200 protein [Source:UniProtKB/TrEMBL;Acc:Q7F1K6]	0.678981	2.11998	1.64261	5e-05
OS03G0248300	Os03g0248300 protein [Source:UniProtKB/TrEMBL;Acc:Q0DTG9]	7.98904	26.5667	1.73352	5e-05
OS02G0727100	Os02g0727100 protein [Source:UniProtKB/TrEMBL;Acc:Q6Z336]	4.78297	1.66276	-1.52433	5e-05
OS01G0720801	Os01g0720801 protein [Source:UniProtKB/TrEMBL;Acc:A0A0N7KDN1]	2.15053	5.59577	1.37965	5e-05
OS10G0371000	Os10g0371000 protein [Source:UniProtKB/TrEMBL;Acc:Q8RU50]	4.00334	9.86017	1.30041	5e-05
OS02G0736300	Os02g0736300 protein [Source:UniProtKB/TrEMBL;Acc:Q6Z745]	0.80313	2.71466	1.75706	5e-05
OS03G0226300	Os03g0226300 protein [Source:UniProtKB/TrEMBL;Acc:Q8H7R2]	1.06731	3.81532	1.83782	5e-05
OS09G0274100	Os09g0274100 protein [Source:UniProtKB/TrEMBL;Acc:A0A0P0XKV5]	131.254	45.3407	-1.53348	5e-05
OS02G0177600	Os02g0177600 protein [Source:UniProtKB/TrEMBL;Acc:A0A0P0VFD3]	270.589	101.716	-1.41156	5e-05
OS06G0330100	Os06g0330100 protein [Source:UniProtKB/TrEMBL;Acc:A0A0P0WWC3]	0.982384	3.85776	1.9734	5e-05
OS11G0208850	Os11g0208850 protein [Source:UniProtKB/TrEMBL;Acc:A0A0P0Y0J5]	17.0966	3.49326	-2.29107	5e-05
OS08G0157550	-	1.65337	0.38472	-2.10353	5e-05
OS02G0669366	Os02g0669366 protein [Source:UniProtKB/TrEMBL;Acc:A0A0P0VN47]	46.9345	7.28045	-2.68855	5e-05
OS11G0237300	Os11g0237300 protein [Source:UniProtKB/TrEMBL;Acc:A0A0P0Y136]	41.409	18.2836	-1.1794	5e-05
OS01G0695800	Os01g0695800 protein [Source:UniProtKB/TrEMBL;Acc:Q0JK51]	141.913	69.3317	-1.03342	5e-05
OS06G0300000	Os06g0300000 protein [Source:UniProtKB/TrEMBL;Acc:Q5ZA41]	9.3906	3.55368	-1.4019	5e-05
OS06G0475400	Os06g0475400 protein [Source:UniProtKB/TrEMBL;Acc:Q69Y34]	34.831	13.2716	-1.39202	5e-05
OS03G0387300	Os03g0387300 protein [Source:UniProtKB/TrEMBL;Acc:A0A0P0VY90]	0.977768	11.7142	3.58262	5e-05
OS12G0145700	Pyruvate kinase 2, cytosolic [Source:UniProtKB/Swiss-Prot;Acc:Q2QXR8]	37.6999	16.4715	-1.19459	5e-05
OS08G0148267	Os08g0148267 protein [Source:UniProtKB/TrEMBL;Acc:A0A0P0XBQ4]	2.25741	5.09519	1.17447	5e-05
OS01G0642801	Os01g0642801 protein [Source:UniProtKB/TrEMBL;Acc:A0A0P0V5S9]	0	42.5012	inf	5e-05
OS03G0808750	Os03g0808750 protein [Source:UniProtKB/TrEMBL;Acc:A0A0P0W4G8]	5.22135	12.4586	1.25465	5e-05
OS09G0502000	Os09g0502000 protein [Source:UniProtKB/TrEMBL;Acc:Q0J0Q8]	185.973	87.223	-1.09231	5e-05
OS08G0236400	Os08g0236400 protein [Source:UniProtKB/TrEMBL;Acc:A0A0P0XDV7]	0.450161	9.21404	4.35532	5e-05
OS11G0677400	Os11g0677400 protein [Source:UniProtKB/TrEMBL;Acc:Q2QZQ3]	0.963942	4.05164	2.07149	5e-05
OS06G0570900	Basic helix-loop-helix protein-like [Source:UniProtKB/TrEMBL;Acc:Q5Z610]	43.7609	4.91356	-3.1548	5e-05
OS07G0501700	Os07g0501700 protein [Source:UniProtKB/TrEMBL;Acc:Q6ZII7]	2.84072	80.2156	4.81955	5e-05
OS06G0147600	Os06g0147600 protein [Source:UniProtKB/TrEMBL;Acc:Q5VP38]	4.12391	0	#NAME?	5e-05
OS01G0175700	Boron transporter [Source:UniProtKB/TrEMBL;Acc:Q1ZYR7]	2.81851	5.72561	1.0225	5e-05
OS12G0130200	Os12g0130200 protein [Source:UniProtKB/TrEMBL;Acc:A0A0P0Y6V4]	4.57316	36.2188	2.98547	5e-05
OS07G0508300	SH3 domain-containing protein 3 [Source:Projected from Arabidopsis thaliana (AT4G18060) UniProtKB/Swiss-Prot;Acc:Q8L7W0]	29.1059	11.5394	-1.33474	5e-05
OS04G0581100	OSJNBa0064M23.15 protein [Source:UniProtKB/TrEMBL;Acc:Q7XUN0]	3.37264	31.8932	3.2413	5e-05
OS03G0678800	Hexosyltransferase [Source:UniProtKB/TrEMBL;Acc:Q10F74]	54.6987	0.499246	-6.77561	5e-05
OS03G0103400	Os03g0103400 protein [Source:UniProtKB/TrEMBL;Acc:Q0DW05]	1.16733	2.64722	1.18127	5e-05
OS01G0684900	Protein DETOXIFICATION [Source:UniProtKB/TrEMBL;Acc:Q5N7N1]	18.6089	70.639	1.92447	5e-05
OS05G0534800	Os05g0534800 protein [Source:UniProtKB/TrEMBL;Acc:A0A0N7KL54]	2.23831	6.3421	1.50255	5e-05
OS12G0434400	-	7.59529	151.416	4.31727	5e-05
OS11G0198200	Os11g0198200 protein [Source:UniProtKB/TrEMBL;Acc:Q0IU19]	3.05746	12.5109	2.03278	5e-05
OS04G0467100	Os04g0467100 protein [Source:UniProtKB/TrEMBL;Acc:Q0JCI8]	7.07165	14.3163	1.01754	5e-05
OS11G0131100	Os11g0131100 protein [Source:UniProtKB/TrEMBL;Acc:Q0IUW5]	123.926	61.5135	-1.01051	5e-05
OS05G0543000	Os05g0543000 protein [Source:UniProtKB/TrEMBL;Acc:Q65XN3]	22.514	96.3523	2.0975	5e-05
OS06G0693100	Os06g0693100 protein [Source:UniProtKB/TrEMBL;Acc:Q5Z660]	18.17	36.5757	1.00933	5e-05
OS01G0515300	Os01g0515300 protein [Source:UniProtKB/TrEMBL;Acc:A0A0P0V387]	42.0433	13.836	-1.60345	5e-05
OS07G0229700	Os07g0229700 protein [Source:UniProtKB/TrEMBL;Acc:Q0D7N2]	2.40164	0.910537	-1.39923	5e-05
OS02G0529700	Os02g0529700 protein [Source:UniProtKB/TrEMBL;Acc:Q6H764]	16.4484	5.09515	-1.69075	5e-05
OS03G0129800	Glycosyltransferase [Source:UniProtKB/TrEMBL;Acc:A0A0P0VSW9]	2.82473	7.39335	1.38811	5e-05
OS01G0705750	Os01g0705750 protein [Source:UniProtKB/TrEMBL;Acc:A0A0P0V773]	7.45658	0.813337	-3.19659	5e-05
OS06G0159400	Os06g0159400 protein [Source:UniProtKB/TrEMBL;Acc:Q5VMX4]	0.38062	1.84956	2.28076	5e-05
OS06G0120200	Os06g0120200 protein [Source:UniProtKB/TrEMBL;Acc:Q5VQ96]	1.61602	3.83658	1.24737	5e-05
OS03G0195100	Os03g0195100 protein [Source:UniProtKB/TrEMBL;Acc:A0A0P0VU73]	1.22432	10.6287	3.11791	5e-05
OS12G0548300	Nucleoside diphosphate kinase [Source:UniProtKB/TrEMBL;Acc:Q0IMS5]	34.7216	72.0786	1.05374	5e-05
OS08G0499400	Os08g0499400 protein [Source:UniProtKB/TrEMBL;Acc:Q6ZKM9]	3.98316	16.2847	2.03153	5e-05
OS10G0543500	Os10g0543500 protein [Source:UniProtKB/TrEMBL;Acc:Q0IW03]	37.7168	469.099	3.63661	5e-05
OS09G0454900	Serine/threonine-protein kinase [Source:UniProtKB/TrEMBL;Acc:Q67U98]	0.681612	11.8	4.11369	5e-05
OS12G0629300	Os12g0629300 protein [Source:UniProtKB/TrEMBL;Acc:Q2QLT3]	165.965	350.174	1.07719	5e-05
OS12G0100100	Os12g0100100 protein [Source:UniProtKB/TrEMBL;Acc:Q2QZ01]	13.3604	5.1936	-1.36316	5e-05
OS08G0366000	Os08g0366000 protein [Source:UniProtKB/TrEMBL;Acc:Q8H4V1]	244.455	90.5954	-1.43206	5e-05
OS07G0687900	Hexosyltransferase [Source:UniProtKB/TrEMBL;Acc:Q40710]	1.53643	38.1106	4.63253	5e-05
OS01G0879200	Dirigent protein [Source:UniProtKB/TrEMBL;Acc:Q8L453]	2.40487	11.8135	2.2964	5e-05
OS02G0602300	Os02g0602300 protein [Source:UniProtKB/TrEMBL;Acc:Q6K5F6]	5.85356	12.0965	1.04721	5e-05
OS04G0608600	Os04g0608600 protein [Source:UniProtKB/TrEMBL;Acc:A0A0P0WEX0]	6.60794	14.3593	1.11972	5e-05
OS10G0155500	Aldose 1-epimerase [Source:UniProtKB/TrEMBL;Acc:Q33AZ5]	3.96305	29.0482	2.87376	5e-05
OS06G0202900	Os06g0202900 protein [Source:UniProtKB/TrEMBL;Acc:Q69SQ5]	113.293	40.8881	-1.4703	5e-05
OS05G0173500	Os05g0173500 protein [Source:UniProtKB/TrEMBL;Acc:A0A0P0WIS5]	3.56251	8.0597	1.17783	5e-05
OS05G0155200	-	6.59627	2.95347	-1.15924	5e-05
OS09G0469400	Os09g0469400 protein [Source:UniProtKB/TrEMBL;Acc:A0A0P0XN30]	4.25663	8.83199	1.05303	5e-05
OS05G0424000	Os05g0424000 protein [Source:UniProtKB/TrEMBL;Acc:Q60EP1]	7.02227	20.5564	1.54958	5e-05
OS12G0515800	Expressed protein [Source:UniProtKB/TrEMBL;Acc:Q2QPV9]	455.746	1149.63	1.33486	5e-05
OS06G0246000	G-box binding protein [Source:UniProtKB/TrEMBL;Acc:Q654W0]	441.937	922.174	1.0612	5e-05
OS06G0113900	Os06g0113900 protein [Source:UniProtKB/TrEMBL;Acc:Q9LWT7]	131.947	271.923	1.04324	5e-05
OS02G0570900	Os02g0570900 protein [Source:UniProtKB/TrEMBL;Acc:A0A0P0VKW2]	7.76835	364.738	5.55311	5e-05
OS10G0527800	Glutathione S-transferase, N-terminal domain containing protein, expressed [Source:UniProtKB/TrEMBL;Acc:Q945W6]	5.81697	23.4799	2.01309	5e-05
OS06G0601000	Protein OVEREXPRESSOR OF CATIONIC PEROXIDASE 3 [Source:Projected from Arabidopsis thaliana (AT5G11270) UniProtKB/Swiss-Prot;Acc:Q8H0V5]	329.513	158.582	-1.0551	5e-05
OS02G0621800	Long-chain-alcohol oxidase [Source:UniProtKB/TrEMBL;Acc:Q6K9N5]	78.6479	38.0538	-1.04737	5e-05
OS01G0332100	Os01g0332100 protein [Source:UniProtKB/TrEMBL;Acc:Q5ZA22]	475.267	213.757	-1.15276	5e-05
OS01G0779100	Os01g0779100 protein [Source:UniProtKB/TrEMBL;Acc:A0A0P0V8V5]	0.13107	1.6848	3.68417	5e-05
OS04G0439600	OJ000114_01.11 protein [Source:UniProtKB/TrEMBL;Acc:Q7XQG6]	3.55038	0.677151	-2.39043	5e-05
OS02G0720500	Os02g0720500 protein [Source:UniProtKB/TrEMBL;Acc:Q0DY21]	10.0825	3.798	-1.40854	5e-05
OS01G0570800	Os01g0570800 protein [Source:UniProtKB/TrEMBL;Acc:Q656X7]	166.599	31.5456	-2.40087	5e-05
OS05G0128200	Zinc finger protein [Source:UniProtKB/TrEMBL;Acc:B7EYA7]	2172	572.792	-1.92294	5e-05
OS07G0683600	Os07g0683600 protein [Source:UniProtKB/TrEMBL;Acc:A0A0N7KP29]	3.91912	28.5442	2.8646	5e-05
OS10G0498200	Epoxide hydrolase, putative, expressed [Source:UniProtKB/TrEMBL;Acc:Q8W3F4]	7.87487	20.479	1.37882	5e-05
OS01G0837000	-	52.7918	20.3754	-1.37349	5e-05
OS01G0224100	Os01g0224100 protein [Source:UniProtKB/TrEMBL;Acc:Q5NAQ6]	8.74322	1.74707	-2.32323	5e-05
OS10G0131800	Os10g0131800 protein [Source:UniProtKB/TrEMBL;Acc:A0A0P0XS32]	0.976723	2.08567	1.09449	5e-05
OS06G0486300	MLO-like protein [Source:UniProtKB/TrEMBL;Acc:A0A0P0WWP1]	0.884966	4.43814	2.32626	5e-05
OS07G0687300	AKIN beta1-like protein [Source:UniProtKB/TrEMBL;Acc:Q8LIG2]	1.74163	12.0427	2.78965	5e-05
OS02G0753300	Os02g0753300 protein [Source:UniProtKB/TrEMBL;Acc:Q6ZGP5]	9.66509	33.5312	1.79465	5e-05
OS07G0664000	Os07g0664000 protein [Source:UniProtKB/TrEMBL;Acc:A0A0P0XA14]	3.45028	77.5986	4.49124	5e-05
OS03G0567100	Expressed protein [Source:UniProtKB/TrEMBL;Acc:Q10I24]	21.4187	6.14397	-1.80163	5e-05
OS01G0137800	-	0.861243	1.77333	1.04197	5e-05
OS04G0489800	RING-type E3 ubiquitin transferase [Source:UniProtKB/TrEMBL;Acc:Q7X741]	0.921471	5.99569	2.70191	5e-05
OS02G0456800	Os02g0456800 protein [Source:UniProtKB/TrEMBL;Acc:Q6K3A0]	6.42075	22.6802	1.82062	5e-05
OS08G0535600	Mitochondrial import inner membrane translocase subunit TIM8 [Source:Projected from Arabidopsis thaliana (AT5G50810) UniProtKB/Swiss-Prot;Acc:Q9XGY4]	107.526	50.7075	-1.08442	5e-05
OS03G0656201	Os03g0656201 protein [Source:UniProtKB/TrEMBL;Acc:B9FA44]	5.30667	2.02773	-1.38794	5e-05
OS01G0964133	Os01g0964133 protein [Source:UniProtKB/TrEMBL;Acc:Q94DL4]	6.00244	1.74446	-1.78277	5e-05
OS08G0114300	Os08g0114300 protein [Source:UniProtKB/TrEMBL;Acc:Q6YXT5]	24.6164	327.665	3.73453	5e-05
OS04G0631100	Organic cation/carnitine transporter 4 [Source:Projected from Arabidopsis thaliana (AT3G20660) UniProtKB/Swiss-Prot;Acc:Q9LHQ6]	21.6714	4.74241	-2.1921	5e-05
OS06G0208700	Os06g0208700 protein [Source:UniProtKB/TrEMBL;Acc:A0A0P0WTT4]	8.50949	3.75713	-1.17944	5e-05
OS07G0613500	Os07g0613500 protein [Source:UniProtKB/TrEMBL;Acc:Q8H3A6]	155.902	69.7261	-1.16086	5e-05
OS03G0278000	Os03g0278000 protein [Source:UniProtKB/TrEMBL;Acc:Q8W3J0]	371.372	162.12	-1.1958	5e-05
OS08G0196200	Os08g0196200 protein [Source:UniProtKB/TrEMBL;Acc:A0A0P0XDL1]	17.9179	6.39641	-1.48606	5e-05
OS08G0520550	Auxin response factor [Source:UniProtKB/TrEMBL;Acc:A0A0P0XIX0]	6.63103	13.4396	1.01918	5e-05
OS02G0599700	Os02g0599700 protein [Source:UniProtKB/TrEMBL;Acc:A0A0P0VLE2]	3.97903	9.06761	1.1883	5e-05
OS07G0158400	Os07g0158400 protein [Source:UniProtKB/TrEMBL;Acc:Q6Z128]	6.40073	1.94321	-1.71979	5e-05
OS02G0582600	Os02g0582600 protein [Source:UniProtKB/TrEMBL;Acc:Q6EPT4]	19.3031	275.753	3.83648	5e-05
OS08G0448050	Os08g0448050 protein [Source:UniProtKB/TrEMBL;Acc:A0A0P0XGJ7]	9.96333	3.83951	-1.37571	5e-05
OS01G0913100	Os01g0913100 protein [Source:UniProtKB/TrEMBL;Acc:Q5N7W9]	9.18104	20.5349	1.16135	5e-05
OS07G0641700	10 kDa chaperonin [Source:UniProtKB/TrEMBL;Acc:Q8H3I7]	262.509	71.5382	-1.87558	5e-05
OS02G0539200	RING-type E3 ubiquitin transferase [Source:UniProtKB/TrEMBL;Acc:Q6ER82]	20.9228	0.98141	-4.41408	5e-05
OS01G0695100	Os01g0695100 protein [Source:UniProtKB/TrEMBL;Acc:A0A0N7KDK1]	7.68069	3.09665	-1.31053	5e-05
OS07G0130800	Os07g0130800 protein [Source:UniProtKB/TrEMBL;Acc:A0A0P0X232]	9.74889	23.4044	1.26347	5e-05
OS01G0581800	Os01g0581800 protein [Source:UniProtKB/TrEMBL;Acc:A0A0P0V4J7]	0.513069	5.61747	3.45269	5e-05
OS05G0158500	Carboxypeptidase [Source:UniProtKB/TrEMBL;Acc:Q5W727]	15.0948	55.9294	1.88955	5e-05
OS04G0385600	OSJNBa0044M19.1 protein [Source:UniProtKB/TrEMBL;Acc:Q7XL60]	7.84274	2.11251	-1.8924	5e-05
OS01G0926800	Os01g0926800 protein [Source:UniProtKB/TrEMBL;Acc:Q8S1X5]	286.159	585.102	1.03187	5e-05
OS01G0876500	Os01g0876500 protein [Source:UniProtKB/TrEMBL;Acc:Q0JH94]	99.061	47.3935	-1.06363	5e-05
OS07G0168300	Os07g0168300 protein [Source:UniProtKB/TrEMBL;Acc:Q69LE6]	220.666	96.3674	-1.19525	5e-05
OS01G0934100	Os01g0934100 protein [Source:UniProtKB/TrEMBL;Acc:Q942Z3]	1026.63	210.049	-2.28911	5e-05
OS03G0227800	Os03g0227800 protein [Source:UniProtKB/TrEMBL;Acc:B7E735]	1049.41	2155.84	1.03868	5e-05
OS12G0508200	Expressed protein [Source:UniProtKB/TrEMBL;Acc:Q2QQ37]	4.7666	11.7733	1.30449	5e-05
OS01G0616600	Membrane-associated salt-inducible protein-like [Source:UniProtKB/TrEMBL;Acc:Q9ASH1]	37.7492	15.4872	-1.28537	5e-05
OS01G0783200	Diacylglycerol kinase [Source:UniProtKB/TrEMBL;Acc:Q5ZAU2]	9.41794	38.4608	2.0299	5e-05
OS07G0207100	Leucine-rich repeat receptor-like tyrosine-protein kinase PXC3 [Source:Projected from Arabidopsis thaliana (AT2G41820) UniProtKB/Swiss-Prot;Acc:O22938]	0.852627	1.86961	1.13275	5e-05
OS01G0768333	Os01g0768333 protein [Source:UniProtKB/TrEMBL;Acc:Q5ZAQ7]	130.943	41.2459	-1.66662	5e-05
OS06G0192100	Os06g0192100 protein [Source:UniProtKB/TrEMBL;Acc:A0A0P0WU30]	14.159	3.83207	-1.88552	5e-05
OS01G0916100	Os01g0916100 protein [Source:UniProtKB/TrEMBL;Acc:Q0JGM3]	13.8416	55.2008	1.99567	5e-05
OS11G0283500	Os11g0283500 protein [Source:UniProtKB/TrEMBL;Acc:Q2R726]	16.1206	51.0721	1.66363	5e-05
OS01G0910500	Os01g0910500 protein [Source:UniProtKB/TrEMBL;Acc:Q8S0B4]	2.06623	9.16814	2.14963	5e-05
OS07G0186500	Os07g0186500 protein [Source:UniProtKB/TrEMBL;Acc:Q7XI19]	1.39763	3.80621	1.44537	5e-05
OS06G0702700	Os06g0702700 protein [Source:UniProtKB/TrEMBL;Acc:Q5Z825]	46.1891	212.609	2.20258	5e-05
OS02G0166600	Os02g0166600 protein [Source:UniProtKB/TrEMBL;Acc:Q6H4W7]	21.5525	45.7489	1.08588	5e-05
OS03G0103200	Os03g0103200 protein [Source:UniProtKB/TrEMBL;Acc:Q10T26]	8.33801	54.422	2.70642	5e-05
OS03G0366000	10 kDa chaperonin, putative, expressed [Source:UniProtKB/TrEMBL;Acc:Q10KY5]	19.5495	3.77508	-2.37255	5e-05
OS11G0121300	Expressed protein [Source:UniProtKB/TrEMBL;Acc:Q2RB88]	10.3321	49.2421	2.25276	5e-05
OS06G0600800	Os06g0600800 protein [Source:UniProtKB/TrEMBL;Acc:A0A0P0WYU9]	67.1048	31.7023	-1.08183	5e-05
OS03G0401333	Os03g0401333 protein [Source:UniProtKB/TrEMBL;Acc:A0A0P0VZA1]	0.499037	4.11892	3.04505	5e-05
OS01G0302000	Os01g0302000 protein [Source:UniProtKB/TrEMBL;Acc:A0A0P0V1W6]	11.6864	36.4431	1.64082	5e-05
OS07G0639600	Os07g0639600 protein [Source:UniProtKB/TrEMBL;Acc:Q8GVF6]	78.9773	167.335	1.08323	5e-05
OS05G0568800	Os05g0568800 protein [Source:UniProtKB/TrEMBL;Acc:Q6AUN6]	15.6785	4.96224	-1.65972	5e-05
OS01G0587400	Serine/threonine-protein kinase [Source:UniProtKB/TrEMBL;Acc:Q5ZBQ1]	5.77801	11.5932	1.00464	5e-05
OS08G0173300	Os08g0173300 protein [Source:UniProtKB/TrEMBL;Acc:Q6Z4V4]	190.782	45.9304	-2.0544	5e-05
OS01G0254200	Os01g0254200 protein [Source:UniProtKB/TrEMBL;Acc:Q9S7V0]	268.995	125.326	-1.1019	5e-05
OS01G0609900	Os01g0609900 protein [Source:UniProtKB/TrEMBL;Acc:A0A0N7KDA9]	12.7651	103.664	3.02163	5e-05
OS04G0571200	Os04g0571200 protein [Source:UniProtKB/TrEMBL;Acc:B7EJC9]	3.01481	7.17734	1.25138	5e-05
OS06G0676700	Os06g0676700 protein [Source:UniProtKB/TrEMBL;Acc:Q653V4]	23.0487	9.43431	-1.2887	5e-05
OS10G0162832	Os10g0162832 protein [Source:UniProtKB/TrEMBL;Acc:A0A0P0XSQ3]	2.15314	4.71808	1.13176	5e-05
OS04G0573900	Os04g0573900 protein [Source:UniProtKB/TrEMBL;Acc:A0A0N7KJJ5]	44.8114	124.156	1.47021	5e-05
OS07G0115500	Os07g0115500 protein [Source:UniProtKB/TrEMBL;Acc:A0A0N7KMU6]	86.5393	31.4646	-1.45963	5e-05
OS07G0217600	Os07g0217600 protein [Source:UniProtKB/TrEMBL;Acc:Q7X6T8]	28.4147	85.4276	1.58807	5e-05
OS06G0493100	Brown planthopper-inducible protein-like [Source:UniProtKB/TrEMBL;Acc:Q656L1]	176.194	1124.68	2.67428	5e-05
OS07G0142900	Aldo/keto reductase family-like protein [Source:UniProtKB/TrEMBL;Acc:Q8H4J8]	112.052	18.2382	-2.61913	5e-05
OS09G0487600	Os09g0487600 protein [Source:UniProtKB/TrEMBL;Acc:A0A0P0XNS4]	1.33621	3.07316	1.20158	5e-05
OS01G0279400	Major facilitator superfamily antiporter [Source:UniProtKB/TrEMBL;Acc:Q8H6D6]	45.2296	6.37164	-2.82753	5e-05
OS12G0625000	Cysteine synthase [Source:UniProtKB/TrEMBL;Acc:A0A0P0YDB6]	480.033	1064.95	1.14958	5e-05
OS07G0637400	Os07g0637400 protein [Source:UniProtKB/TrEMBL;Acc:Q8H5R6]	5.01954	1.44126	-1.80023	5e-05
OS10G0442400	Glycosyltransferase [Source:UniProtKB/TrEMBL;Acc:A0A0N7KRV1]	12.1625	30.8443	1.34257	5e-05
OS09G0322000	Sugar transport protein 14 [Source:Projected from Arabidopsis thaliana (AT1G77210) UniProtKB/Swiss-Prot;Acc:Q8GW61]	124.339	315.906	1.34522	5e-05
OS09G0541700	Os09g0541700 protein [Source:UniProtKB/TrEMBL;Acc:Q7XJ15]	23.1686	55.7098	1.26576	5e-05
OS01G0183850	Os01g0183850 protein [Source:UniProtKB/TrEMBL;Acc:A0A0P0UZN4]	32.1257	7.99599	-2.00638	5e-05
OS05G0540900	Os05g0540900 protein [Source:UniProtKB/TrEMBL;Acc:Q5TKQ1]	114.984	47.2064	-1.28438	5e-05
OS12G0639800	Os12g0639800 protein [Source:UniProtKB/TrEMBL;Acc:A0A0P0YCQ1]	5.77211	31.125	2.4309	5e-05
OS02G0536100	Os02g0536100 protein [Source:UniProtKB/TrEMBL;Acc:Q6EU61]	4.19185	13.0126	1.63425	5e-05
OS09G0485800	Os09g0485800 protein [Source:UniProtKB/TrEMBL;Acc:Q0J0R9]	20.8032	6.24267	-1.73657	5e-05
OS10G0499400	Os10g0499400 protein [Source:UniProtKB/TrEMBL;Acc:Q0IWM7]	219.668	93.4273	-1.23341	5e-05
OS03G0760200	Os03g0760200 protein [Source:UniProtKB/TrEMBL;Acc:Q0DND2]	68.4469	273.908	2.00064	5e-05
OS02G0766600	Os02g0766600 protein [Source:UniProtKB/TrEMBL;Acc:Q6Z313]	402.444	905.552	1.17001	5e-05
OS09G0412300	Os09g0412300 protein [Source:UniProtKB/TrEMBL;Acc:A3BYS1]	963.098	243.686	-1.98266	5e-05
OS05G0468900	Os05g0468900 protein [Source:UniProtKB/TrEMBL;Acc:Q6I5R4]	36.105	4.12037	-3.13135	5e-05
OS02G0205500	3-ketoacyl-CoA synthase [Source:UniProtKB/TrEMBL;Acc:Q6Z6C7]	235.163	47.3042	-2.31362	5e-05
OS10G0503300	Os10g0503300 protein [Source:UniProtKB/TrEMBL;Acc:A0A0P0XWB6]	521.125	205.989	-1.33906	5e-05
OS02G0740600	Os02g0740600 protein [Source:UniProtKB/TrEMBL;Acc:Q6Z7S9]	30.9941	94.9295	1.61486	5e-05
OS06G0358800	Ribonuclease 3-like protein 3 [Source:UniProtKB/Swiss-Prot;Acc:Q69KJ0]	3.5504	7.82234	1.13962	5e-05
OS02G0251800	Os02g0251800 protein [Source:UniProtKB/TrEMBL;Acc:Q6K545]	55.441	9.15735	-2.59795	5e-05
OS07G0192000	AAA-type ATPase-like [Source:UniProtKB/TrEMBL;Acc:Q69S65]	84.7436	4.12895	-4.35926	5e-05
OS10G0396300	Mps one binder kinase activator-like 1A, putative, expressed [Source:UniProtKB/TrEMBL;Acc:Q109Q4]	2.21602	5.96614	1.42883	5e-05
OS06G0573600	Beta-galactosidase 9 [Source:UniProtKB/Swiss-Prot;Acc:Q5Z7L0]	5.55096	11.8683	1.09631	5e-05
OS10G0503100	LIM domain containing protein, expressed [Source:UniProtKB/TrEMBL;Acc:Q9FVZ1]	8.81084	28.0799	1.67218	5e-05
OS04G0563000	Os04g0563000 protein [Source:UniProtKB/TrEMBL;Acc:A0A0P0WDP9]	2.16896	5.66258	1.38445	5e-05
OS12G0167950	-	104.508	40.4297	-1.37013	5e-05
OS01G0138900	Cis,cis-muconate cycloisomerase-like [Source:UniProtKB/TrEMBL;Acc:Q5ZC51]	52.8271	15.6848	-1.75191	5e-05
OS01G0784700	Serine/threonine-protein kinase [Source:UniProtKB/TrEMBL;Acc:Q0JIQ1]	28.5362	8.52104	-1.74369	5e-05
OS07G0190800	Thioredoxin H2-1 [Source:UniProtKB/Swiss-Prot;Acc:Q6Z4I3]	7.88106	21.7083	1.46178	5e-05
OS01G0323100	Os01g0323100 protein [Source:UniProtKB/TrEMBL;Acc:Q9AWP9]	4.67088	24.0385	2.36358	5e-05
OS08G0445700	Os08g0445700 protein [Source:UniProtKB/TrEMBL;Acc:Q6ZCH3]	6.25126	32.4691	2.37685	5e-05
OS06G0656566	Os06g0656566 protein [Source:UniProtKB/TrEMBL;Acc:A0A0N7KMI9]	45.3253	21.8967	-1.0496	5e-05
OS11G0592200	Os11g0592200 protein [Source:UniProtKB/TrEMBL;Acc:Q941F5]	0.913297	122.067	7.06237	5e-05
OS06G0129400	-	13.6731	5.33772	-1.35704	5e-05
OS02G0580500	Os02g0580500 protein [Source:UniProtKB/TrEMBL;Acc:Q6EP40]	38.8162	14.8365	-1.38751	5e-05
OS03G0807800	40S ribosomal protein S2, putative, expressed [Source:UniProtKB/TrEMBL;Acc:Q84M35]	486.898	233.248	-1.06176	5e-05
OS04G0578400	OSJNBa0011J08.7 protein [Source:UniProtKB/TrEMBL;Acc:Q7XQ82]	26.1645	4.90646	-2.41486	5e-05
OS02G0298200	Os02g0298200 protein [Source:UniProtKB/TrEMBL;Acc:Q6K4S0]	4.77806	19.8524	2.05482	5e-05
OS06G0163300	Os06g0163300 protein [Source:UniProtKB/TrEMBL;Acc:Q5WA73]	1.74345	5.03476	1.52998	5e-05
OS02G0168200	Os02g0168200 protein [Source:UniProtKB/TrEMBL;Acc:Q6H4V0]	0	4.77159	inf	5e-05
OS02G0129800	Os02g0129800 protein [Source:UniProtKB/TrEMBL;Acc:Q6Z6Y4]	18.7007	54.6451	1.547	5e-05
OS01G0369500	Os01g0369500 protein [Source:UniProtKB/TrEMBL;Acc:A0A0P0V338]	7.47489	30.2394	2.0163	5e-05
OS02G0672700	DNA-directed RNA polymerase subunit [Source:UniProtKB/TrEMBL;Acc:Q6EU09]	16.7136	7.63413	-1.13048	5e-05
OS02G0693500	Os02g0693500 protein [Source:UniProtKB/TrEMBL;Acc:Q6Z897]	22.8283	61.0469	1.4191	5e-05
OS01G0389700	Os01g0389700 protein [Source:UniProtKB/TrEMBL;Acc:Q5VNJ6]	912.475	121.082	-2.91381	5e-05
OS04G0514600	Os04g0514600 protein [Source:UniProtKB/TrEMBL;Acc:A0A0P0WCD7]	24.2694	9.35415	-1.37546	5e-05
OS02G0131100	Os02g0131100 protein [Source:UniProtKB/TrEMBL;Acc:A0A0P0VED8]	19.0823	49.3678	1.37134	5e-05
OS02G0171100	Glyceraldehyde-3-phosphate dehydrogenase [Source:UniProtKB/TrEMBL;Acc:Q6H703]	54.1467	25.1851	-1.1043	5e-05
OS01G0975300	Os01g0975300 protein [Source:UniProtKB/TrEMBL;Acc:Q5JL15]	29.6936	199.133	2.74551	5e-05
OS05G0565900	Os05g0565900 protein [Source:UniProtKB/TrEMBL;Acc:Q688X5]	4.30265	11.4285	1.40934	5e-05
OS07G0194800	Galactosyltransferase family-like protein [Source:UniProtKB/TrEMBL;Acc:Q6ZKZ6]	9.79227	3.36877	-1.53942	5e-05
OS04G0669300	OSJNBa0043A12.19 protein [Source:UniProtKB/TrEMBL;Acc:Q7XR66]	2.12082	10.4065	2.29479	5e-05
OS05G0472850	-	1.88036	14.5507	2.95201	5e-05
OS06G0113800	Os06g0113800 protein [Source:UniProtKB/TrEMBL;Acc:Q9LWT8]	9.24013	35.6371	1.94739	5e-05
OS07G0169600	Os07g0169600 protein [Source:UniProtKB/TrEMBL;Acc:Q69LD9]	19.3675	8.43993	-1.19833	5e-05
OS11G0249000	NB-ARC domain containing protein, expressed [Source:UniProtKB/TrEMBL;Acc:Q53JL2]	1.71154	5.14461	1.58776	5e-05
OS01G0962600	Os01g0962600 protein [Source:UniProtKB/TrEMBL;Acc:Q94DM7]	48.6449	17.503	-1.47469	5e-05
OS10G0537500	Os10g0537500 protein [Source:UniProtKB/TrEMBL;Acc:Q8LNN5]	7.75845	16.1024	1.05344	5e-05
OS01G0727840	Os01g0727840 protein [Source:UniProtKB/TrEMBL;Acc:A0A0P0V7R1]	2.52196	13.3288	2.40193	5e-05
OS06G0143100	Os06g0143100 protein [Source:UniProtKB/TrEMBL;Acc:Q5VSB5]	553.211	1492.21	1.43155	5e-05
OS08G0249000	CONSTANS-like protein [Source:UniProtKB/TrEMBL;Acc:Q6YW25]	52.5314	26.1239	-1.00781	5e-05
OS04G0671100	Os04g0671100 protein [Source:UniProtKB/TrEMBL;Acc:A0A0P0WGF9]	77.6145	30.011	-1.37083	5e-05
OS12G0173300	Os12g0173300 protein [Source:UniProtKB/TrEMBL;Acc:Q2QX18]	2.15829	4.43076	1.03767	5e-05
OS02G0756800	Os02g0756800 protein [Source:UniProtKB/TrEMBL;Acc:Q0DXF4]	7.77544	0	#NAME?	5e-05
OS03G0746900	Expressed protein [Source:UniProtKB/TrEMBL;Acc:Q94GP7]	28.9308	10.7835	-1.42378	5e-05
OS02G0649800	Os02g0649800 protein [Source:UniProtKB/TrEMBL;Acc:Q6H3Z7]	68.9478	379.179	2.4593	5e-05
OS10G0405300	Expressed protein [Source:UniProtKB/TrEMBL;Acc:Q338G4]	98.062	31.9119	-1.6196	5e-05
OS12G0291400	Ribulose bisphosphate carboxylase small chain [Source:UniProtKB/TrEMBL;Acc:Q2QTJ7]	3086.35	7758.7	1.32991	5e-05
OS01G0860601	Ferredoxin [Source:UniProtKB/TrEMBL;Acc:Q5N7C3]	42.3141	143.999	1.76685	5e-05
OS11G0535600	Os11g0535600 protein [Source:UniProtKB/TrEMBL;Acc:A0A0P0Y2Y7]	39.4104	83.1057	1.07637	5e-05
OS04G0535600	Os04g0535600 protein [Source:UniProtKB/TrEMBL;Acc:Q0JBF1]	9.13341	21.6484	1.24503	5e-05
OS02G0731500	Os02g0731500 protein [Source:UniProtKB/TrEMBL;Acc:B7F8L3]	1.94883	18.6241	3.2565	5e-05
OS09G0455300	Basic helix-loop-helix (BHLH)-like protein [Source:UniProtKB/TrEMBL;Acc:Q67TR8]	2.34915	0	#NAME?	5e-05
OS01G0857500	Nucleobase-ascorbate transporter-like protein [Source:UniProtKB/TrEMBL;Acc:Q5N911]	2.30271	6.82574	1.56765	5e-05
OS05G0567100	Aspartic proteinase oryzasin-1 [Source:UniProtKB/Swiss-Prot;Acc:Q42456]	32.3837	124.976	1.94831	5e-05
OS03G0192750	Os03g0192750 protein [Source:UniProtKB/TrEMBL;Acc:A0A0P0VU75]	10.0761	4.47323	-1.17154	5e-05
OS05G0501400	Serine/threonine-protein kinase [Source:UniProtKB/TrEMBL;Acc:Q60EJ2]	1.24184	3.66241	1.56032	5e-05
OS05G0172300	Os05g0172300 protein [Source:UniProtKB/TrEMBL;Acc:Q65XR1]	2.16643	0.714681	-1.59995	5e-05
OS03G0154700	40S ribosomal protein S9, putative, expressed [Source:UniProtKB/TrEMBL;Acc:Q2R1J8]	196.379	72.4096	-1.43939	5e-05
OS02G0251900	Os02g0251900 protein [Source:UniProtKB/TrEMBL;Acc:Q6K544]	203.526	22.7675	-3.16017	5e-05
OS06G0293500	Embryogenesis transmembrane protein-like [Source:UniProtKB/TrEMBL;Acc:Q5Z567]	3.67022	23.9565	2.70648	5e-05
OS01G0303800	Os01g0303800 protein [Source:UniProtKB/TrEMBL;Acc:Q657H4]	6.15823	18.3657	1.57643	5e-05
OS11G0621300	Os11g0621300 protein [Source:UniProtKB/TrEMBL;Acc:Q2R124]	7.22557	20.0445	1.47203	5e-05
OS09G0278700	Os09g0278700 protein [Source:UniProtKB/TrEMBL;Acc:Q6H5H8]	14.858	33.612	1.17773	5e-05
OS06G0166400	Os06g0166400 protein [Source:UniProtKB/TrEMBL;Acc:Q5VRR2]	94.5447	41.7003	-1.18094	5e-05
OS01G0747800	Os01g0747800 protein [Source:UniProtKB/TrEMBL;Acc:Q94J34]	75.3533	36.7821	-1.03467	5e-05
OS06G0128600	Os06g0128600 protein [Source:UniProtKB/TrEMBL;Acc:A0A0N7KLG5]	1.1263	2.96979	1.39877	5e-05
OS03G0685500	CHCH domain containing protein, expressed [Source:UniProtKB/TrEMBL;Acc:Q7XXS3]	501.429	223.595	-1.16515	5e-05
OS04G0691900	Os04g0691900 protein [Source:UniProtKB/TrEMBL;Acc:Q0J8R0]	0.17609	1.14126	2.69624	5e-05
OS08G0130400	Os08g0130400 protein [Source:UniProtKB/TrEMBL;Acc:B7EBJ6]	4.04441	12.4456	1.62163	5e-05
OS08G0440500	Os08g0440500 protein [Source:UniProtKB/TrEMBL;Acc:Q6Z9G2]	104.585	38.3648	-1.44682	5e-05
OS01G0571100	Os01g0571100 protein [Source:UniProtKB/TrEMBL;Acc:A0A0P0V486]	7.35817	16.3133	1.14863	5e-05
OS06G0537300	Os06g0537300 protein [Source:UniProtKB/TrEMBL;Acc:A0A0P0WXD1]	0	7.06974	inf	5e-05
OS06G0248500	RING-type E3 ubiquitin transferase [Source:UniProtKB/TrEMBL;Acc:A0A0P0WV49]	218.145	36.7085	-2.5711	5e-05
OS09G0379600	Os09g0379600 protein [Source:UniProtKB/TrEMBL;Acc:A0A0P0XML4]	3.36315	8.55095	1.34627	5e-05
OS03G0724700	Maf-like protein, expressed [Source:UniProtKB/TrEMBL;Acc:Q10DP6]	5.38329	11.6817	1.11769	5e-05
OS01G0631800	Os01g0631800 protein [Source:UniProtKB/TrEMBL;Acc:Q8RZJ7]	71.2708	3.59936	-4.3075	5e-05
OS02G0468100	Os02g0468100 protein [Source:UniProtKB/TrEMBL;Acc:A0A0P0VIT5]	2.44895	11.9409	2.28568	5e-05
OS02G0753800	Annexin [Source:UniProtKB/TrEMBL;Acc:Q6Z6A7]	2.15177	18.6457	3.11525	5e-05
OS09G0381100	Os09g0381100 protein [Source:UniProtKB/TrEMBL;Acc:Q6H5A2]	10.6801	24.5201	1.19904	5e-05
OS08G0232700	Leucine zipper protein-like [Source:UniProtKB/TrEMBL;Acc:Q6YYS2]	113.846	24.9451	-2.19026	5e-05
OS05G0495900	'putative beta-1,3-glucanase [Source:UniProtKB/TrEMBL;Acc:Q65X69]	38.3016	7.21662	-2.40801	5e-05
OS03G0782500	Helix-loop-helix DNA-binding domain containing protein, expressed [Source:UniProtKB/TrEMBL;Acc:Q10CH5]	31.9468	15.9669	-1.00058	5e-05
OS07G0489000	Os07g0489000 protein [Source:UniProtKB/TrEMBL;Acc:Q6YZQ8]	18.0208	97.5832	2.43697	5e-05
OS07G0208000	Os07g0208000 protein [Source:UniProtKB/TrEMBL;Acc:Q84ZP1]	610.939	232.622	-1.39304	5e-05
OS07G0685300	Os07g0685300 protein [Source:UniProtKB/TrEMBL;Acc:Q0D3I5]	0.869972	2.67129	1.6185	5e-05
OS12G0623900	5-methyltetrahydropteroyltriglutamate--homocysteine methyltransferase 1 [Source:UniProtKB/Swiss-Prot;Acc:Q2QLY5]	1129.83	234.206	-2.27026	5e-05
OS05G0557700	Os05g0557700 protein [Source:UniProtKB/TrEMBL;Acc:A0A0P0WQ47]	17.32	38.5779	1.15533	5e-05
OS12G0132400	Glutamate-rich WD repeat-containing protein 1, putative, expressed [Source:UniProtKB/TrEMBL;Acc:Q0IQB5]	24.6988	11.3261	-1.1248	5e-05
OS08G0529100	Proteasome subunit beta type [Source:UniProtKB/TrEMBL;Acc:Q6ZIB4]	28.9875	6.38774	-2.18205	5e-05
OS03G0749300	Glycosyl hydrolase family 3 N terminal domain containing protein, expressed [Source:UniProtKB/TrEMBL;Acc:Q10CU9]	37.5948	133.161	1.82457	5e-05
OS05G0401000	Os05g0401000 protein [Source:UniProtKB/TrEMBL;Acc:B7F8G8]	4.92998	10.7143	1.11988	5e-05
OS06G0133400	Os06g0133400 protein [Source:UniProtKB/TrEMBL;Acc:A0A0P0WSH0]	902.303	195.236	-2.20839	5e-05
OS04G0476400	Os04g0476400 protein [Source:UniProtKB/TrEMBL;Acc:B7ESM9]	2.63728	0.366842	-2.84582	5e-05
OS09G0460350	Os09g0460350 protein [Source:UniProtKB/TrEMBL;Acc:A0A0P0XN54]	46.7815	120.266	1.36221	5e-05
OS06G0297700	Os06g0297700 protein [Source:UniProtKB/TrEMBL;Acc:A0A0P0WVJ4]	7.68329	17.4056	1.17976	5e-05
OS09G0131150	Os09g0131150 protein [Source:UniProtKB/TrEMBL;Acc:C7J795]	5.43467	11.0882	1.02876	5e-05
OS09G0471800	Os09g0471800 protein [Source:UniProtKB/TrEMBL;Acc:Q6K4D6]	18.9308	7.34732	-1.36545	5e-05
OS01G0625900	Os01g0625900 protein [Source:UniProtKB/TrEMBL;Acc:Q5ZEA2]	4.22051	1.29338	-1.70627	5e-05
OS04G0430150	Os04g0430150 protein [Source:UniProtKB/TrEMBL;Acc:A0A0P0WAT2]	70.381	26.0165	-1.43576	5e-05
OS07G0246200	cDNA clone:001-028-H03, full insert sequence [Source:UniProtKB/TrEMBL;Acc:B7EW55]	670.889	320.961	-1.06367	5e-05
OS04G0376200	Os04g0376200 protein [Source:UniProtKB/TrEMBL;Acc:A0A0P0W971]	1.31409	0	#NAME?	5e-05
OS04G0474800	-	111.334	328.019	1.55888	5e-05
OS03G0815200	Probable methylenetetrahydrofolate reductase [Source:UniProtKB/Swiss-Prot;Acc:Q75HE6]	288.825	101.537	-1.50819	5e-05
OS01G0298400	Os01g0298400 protein [Source:UniProtKB/TrEMBL;Acc:Q93V35]	19.9662	9.28744	-1.10421	5e-05
OS06G0714900	Os06g0714900 protein [Source:UniProtKB/TrEMBL;Acc:Q5Z9Q3]	72.5051	33.913	-1.09625	5e-05
OS07G0191000	Os07g0191000 protein [Source:UniProtKB/TrEMBL;Acc:Q6Z4I1]	38.4083	15.6517	-1.2951	5e-05
OS03G0648900	Os03g0648900 protein [Source:UniProtKB/TrEMBL;Acc:Q60DI6]	26.5035	13.1084	-1.01569	5e-05
OS01G0716800	Os01g0716800 protein [Source:UniProtKB/TrEMBL;Acc:Q0JJU2]	6.17649	2.74252	-1.17129	5e-05
OS04G0306400	OSJNBa0023J03.8 protein [Source:UniProtKB/TrEMBL;Acc:Q7XVP0]	204.12	97.8047	-1.06144	5e-05
OS03G0143400	Chaperonin [Source:UniProtKB/TrEMBL;Acc:Q10RW9]	24.8042	9.07222	-1.45106	5e-05
OS01G0833200	Homoserine dehydrogenase-like [Source:UniProtKB/TrEMBL;Acc:Q5QLC2]	37.429	79.0261	1.07817	5e-05
OS02G0811200	Os02g0811200 protein [Source:UniProtKB/TrEMBL;Acc:Q6K5W7]	0.162187	26.8394	7.37055	5e-05
OS08G0389700	Membrane protein-like [Source:UniProtKB/TrEMBL;Acc:Q6Z001]	4.42005	20.709	2.22812	5e-05
OS05G0497200	Os05g0497200 protein [Source:UniProtKB/TrEMBL;Acc:Q75K84]	15.1029	2.46099	-2.61752	5e-05
OS10G0210500	WAT1-related protein [Source:UniProtKB/TrEMBL;Acc:Q33A72]	2.37229	6.63064	1.48287	5e-05
OS07G0636000	Os07g0636000 protein [Source:UniProtKB/TrEMBL;Acc:Q8H5T5]	57.7712	19.1799	-1.59076	5e-05
OS08G0130500	60S acidic ribosomal protein P0 [Source:UniProtKB/Swiss-Prot;Acc:P41095]	658.298	311.527	-1.07938	5e-05
OS03G0192800	Os03g0192800 protein [Source:UniProtKB/TrEMBL;Acc:A0A0N7KGR3]	4.918	13.2796	1.43307	5e-05
OS12G0155200	Os12g0155200 protein [Source:UniProtKB/TrEMBL;Acc:A0A0P0Y741]	1.76244	4.25809	1.27263	5e-05
OS03G0200000	Haemolysin-III related family protein, expressed [Source:UniProtKB/TrEMBL;Acc:Q10QE3]	7.18462	1.03288	-2.79824	5e-05
OS11G0143300	Os11g0143300 protein [Source:UniProtKB/TrEMBL;Acc:A0A0P0XZ24]	14.3343	6.00084	-1.25624	5e-05
OS12G0169600	Os12g0169600 protein [Source:UniProtKB/TrEMBL;Acc:A0A0P0Y7D8]	4.61567	15.4183	1.74003	5e-05
OS01G0341300	Os01g0341300 protein [Source:UniProtKB/TrEMBL;Acc:Q5ZB32]	8.45469	30.4621	1.84919	5e-05
OS08G0331800	Os08g0331800 protein [Source:UniProtKB/TrEMBL;Acc:Q6Z9M3]	9.87994	41.1352	2.0578	5e-05
OS04G0685700	Os04g0685700 protein [Source:UniProtKB/TrEMBL;Acc:A0A0P0WGL9]	267.22	36.2748	-2.88099	5e-05
OS05G0462500	Os05g0462500 protein [Source:UniProtKB/TrEMBL;Acc:Q6L517]	15.8822	3.95397	-2.00604	5e-05
OS05G0535400	Os05g0535400 protein [Source:UniProtKB/TrEMBL;Acc:Q75KT7]	1.06542	10.9282	3.35855	5e-05
OS03G0259900	Expressed protein [Source:UniProtKB/TrEMBL;Acc:Q10NT0]	3.97281	9.66715	1.28293	5e-05
OS07G0200700	Os07g0200700 protein [Source:UniProtKB/TrEMBL;Acc:Q6Z368]	2.92521	8.32685	1.50923	5e-05
OS04G0406600	Arogenate dehydratase [Source:UniProtKB/TrEMBL;Acc:Q0JDF7]	63.6951	19.6058	-1.6999	5e-05
OS03G0841700	Mitochondrial prohibitin complex protein 2, putative, expressed [Source:UniProtKB/TrEMBL;Acc:Q10AT9]	33.2366	9.03006	-1.87996	5e-05
OS10G0467900	Os10g0467900 protein [Source:UniProtKB/TrEMBL;Acc:A0A0P0XVI7]	1.03291	2.5955	1.3293	5e-05
OS02G0671200	Os02g0671200 protein [Source:UniProtKB/TrEMBL;Acc:A0A0N7KFV0]	11.8955	37.1285	1.64211	5e-05
OS01G0556650	-	21.251	111.37	2.38976	5e-05
OS04G0184100	Os04g0184100 protein [Source:UniProtKB/TrEMBL;Acc:B7ETP8]	131.423	56.9341	-1.20686	5e-05
OS11G0267000	Tetrapyrrole-binding protein, chloroplastic [Source:Projected from Arabidopsis thaliana (AT3G59400) UniProtKB/Swiss-Prot;Acc:Q9LX31]	29.3945	64.0412	1.12345	5e-05
OS01G0115800	Os01g0115800 protein [Source:UniProtKB/TrEMBL;Acc:B7F5Q7]	34.0516	68.2426	1.00295	5e-05
OS06G0602900	Os06g0602900 protein [Source:UniProtKB/TrEMBL;Acc:Q69XJ5]	0	3.66335	inf	5e-05
OS11G0195600	Amino acid carrier, putative, expressed [Source:UniProtKB/TrEMBL;Acc:Q53LH2]	2.19259	6.77642	1.62789	5e-05
OS01G0973100	Os01g0973100 protein [Source:UniProtKB/TrEMBL;Acc:A0A0N7KEH6]	202.799	35.5988	-2.51015	5e-05
OS07G0143200	Os07g0143200 protein [Source:UniProtKB/TrEMBL;Acc:A0A0P0X2F6]	13.6003	29.277	1.10613	5e-05
OS06G0670100	Dentin sialophosphoprotein-like [Source:UniProtKB/TrEMBL;Acc:Q655R5]	5.0438	1.46823	-1.78044	5e-05
OS01G0231700	Os01g0231700 protein [Source:UniProtKB/TrEMBL;Acc:Q5NB69]	251.236	108.606	-1.20993	5e-05
OS08G0412800	Os08g0412800 protein [Source:UniProtKB/TrEMBL;Acc:Q6Z563]	56.0149	10.0501	-2.4786	5e-05
OS03G0196400	CASP-like protein [Source:UniProtKB/TrEMBL;Acc:A0A0P0VU61]	431.829	193.436	-1.15861	5e-05
OS04G0521900	Os04g0521900 protein [Source:UniProtKB/TrEMBL;Acc:Q0JBN3]	8.74086	2.86229	-1.61061	5e-05
OS11G0707000	Ribulose bisphosphate carboxylase activase small isoform [Source:UniProtKB/TrEMBL;Acc:G8CTM8]	82.364	362.811	2.13913	5e-05
OS02G0725600	Os02g0725600 protein [Source:UniProtKB/TrEMBL;Acc:Q0DXY9]	20.013	7.39763	-1.4358	5e-05
OS05G0537700	Os05g0537700 protein [Source:UniProtKB/TrEMBL;Acc:Q53WL8]	2.97271	6.17599	1.05489	5e-05
OS03G0178100	Copper-transporting ATPase PAA2, chloroplastic [Source:Projected from Arabidopsis thaliana (AT5G21930) UniProtKB/Swiss-Prot;Acc:B9DFX7]	0.971827	5.73283	2.56048	5e-05
OS04G0560700	Os04g0560700 protein [Source:UniProtKB/TrEMBL;Acc:A0A0P0WDG2]	7.52007	30.258	2.0085	5e-05
OS01G0793800	Os01g0793800 protein [Source:UniProtKB/TrEMBL;Acc:Q8S1L0]	9.63688	32.2308	1.7418	5e-05
OS10G0327000	Os10g0327000 protein [Source:UniProtKB/TrEMBL;Acc:A0A0P0XT91]	1.37113	3.56917	1.38023	5e-05
OS11G0549695	Maf family protein, putative, expressed [Source:UniProtKB/TrEMBL;Acc:Q2R2S2]	9.56779	4.54134	-1.07507	5e-05
OS11G0634500	40S ribosomal protein S29, putative, expressed [Source:UniProtKB/TrEMBL;Acc:Q7XZX4]	595.69	272.39	-1.12889	5e-05
OS02G0212300	Os02g0212300 protein [Source:UniProtKB/TrEMBL;Acc:A3A4G9]	2.3305	8.14653	1.80555	5e-05
OS07G0553633	Serine/threonine-protein kinase [Source:UniProtKB/TrEMBL;Acc:Q6ZF83]	1.82162	7.29835	2.00235	5e-05
OS03G0739700	Expressed protein [Source:UniProtKB/TrEMBL;Acc:Q7Y1G8]	24.2486	2.80779	-3.1104	5e-05
OS03G0764100	Os03g0764100 protein [Source:UniProtKB/TrEMBL;Acc:Q7G7I8]	1687.53	241.79	-2.80309	5e-05
OS06G0591400	Os06g0591400 protein [Source:UniProtKB/TrEMBL;Acc:Q69XE8]	77.5328	173.432	1.16149	5e-05
OS11G0540600	Expressed protein [Source:UniProtKB/TrEMBL;Acc:Q0ISB3]	48.4786	22.7722	-1.09007	5e-05
OS06G0345200	Os06g0345200 protein [Source:UniProtKB/TrEMBL;Acc:A0A0P0WW75]	0.256199	3.1878	3.63722	5e-05
OS02G0645600	GATA transcription factor [Source:UniProtKB/TrEMBL;Acc:Q6H635]	36.6314	13.3007	-1.46158	5e-05
OS03G0348200	Os03g0348200 protein [Source:UniProtKB/TrEMBL;Acc:A0A0P0VY91]	4.42718	1.93321	-1.19539	5e-05
OS02G0299000	Os02g0299000 protein [Source:UniProtKB/TrEMBL;Acc:A0A0P0VHY6]	2.65689	16.8153	2.66196	5e-05
OS08G0457300	Os08g0457300 protein [Source:UniProtKB/TrEMBL;Acc:Q6Z0P9]	41.9831	4.68254	-3.16444	5e-05
OS04G0597800	OSJNba0093F12.12 protein [Source:UniProtKB/TrEMBL;Acc:Q7XNU6]	0.628561	2.6142	2.05625	5e-05
OS07G0663800	Os07g0663800 protein [Source:UniProtKB/TrEMBL;Acc:A0A0P0X9S9]	2.87982	25.7439	3.16018	5e-05
OS04G0180400	Os04g0180400 protein [Source:UniProtKB/TrEMBL;Acc:A0A0P0W708]	19.9256	109.138	2.45346	5e-05
OS01G0844300	Peptidylprolyl isomerase [Source:UniProtKB/TrEMBL;Acc:Q5N9W0]	1.09863	7.19994	2.71227	5e-05
OS06G0716700	90 kDa heat shock protein [Source:UniProtKB/TrEMBL;Acc:Q5Z9N8]	646.561	262.879	-1.29838	5e-05
OS05G0272800	Os05g0272800 protein [Source:UniProtKB/TrEMBL;Acc:Q6ATF9]	3.31361	6.64071	1.00293	5e-05
OS05G0372900	Os05g0372900 protein [Source:UniProtKB/TrEMBL;Acc:B9FHR9]	7.86914	27.9224	1.82714	5e-05
OS07G0631300	Os07g0631300 protein [Source:UniProtKB/TrEMBL;Acc:Q8LHN8]	3.84732	10.4723	1.44465	5e-05
OS01G0830100	Os01g0830100 protein [Source:UniProtKB/TrEMBL;Acc:Q5QLT6]	7.3859	21.2753	1.52634	5e-05
OS02G0448400	Os02g0448400 protein [Source:UniProtKB/TrEMBL;Acc:Q6ETC4]	3.19059	7.0239	1.13845	5e-05
OS02G0570500	Os02g0570500 protein [Source:UniProtKB/TrEMBL;Acc:A0A0P0VKR9]	13.001	202.375	3.96034	5e-05
OS01G0911250	-	143.858	71.5693	-1.00723	5e-05
OS08G0439900	Os08g0439900 protein [Source:UniProtKB/TrEMBL;Acc:Q6Z9I3]	15.9399	4.31559	-1.88501	5e-05
OS12G0556300	Calmodulin-binding protein, putative, expressed [Source:UniProtKB/TrEMBL;Acc:Q2QNS2]	6.1072	1.04948	-2.54083	5e-05
OS01G0850900	Os01g0850900 protein [Source:UniProtKB/TrEMBL;Acc:Q8LQ41]	72.0728	12.7119	-2.50328	5e-05
OS05G0498366	Os05g0498366 protein [Source:UniProtKB/TrEMBL;Acc:A0A0P0WP15]	21.9602	9.03618	-1.2811	5e-05
OS03G0266800	Os03g0266800 protein [Source:UniProtKB/TrEMBL;Acc:Q10NK4]	3.08227	7.10062	1.20395	5e-05
OS04G0189400	Os04g0189400 protein [Source:UniProtKB/TrEMBL;Acc:Q0JEX4]	0	1.1739	inf	5e-05
OS01G0559750	Os01g0559750 protein [Source:UniProtKB/TrEMBL;Acc:A0A0P0V488]	88.4047	1.48668	-5.89396	5e-05
OS10G0576900	NAD dependent epimerase/dehydratase family protein, expressed [Source:UniProtKB/TrEMBL;Acc:Q336P0]	1.0417	12.7797	3.61685	5e-05
OS02G0768000	Os02g0768000 protein [Source:UniProtKB/TrEMBL;Acc:Q6ZGK4]	3.0597	28.1269	3.20049	5e-05
OS03G0116300	Hydrolase, alpha/beta fold family protein, expressed [Source:UniProtKB/TrEMBL;Acc:Q10SN6]	75.1623	19.6779	-1.93343	5e-05
OS06G0318600	Carboxyl-terminal-processing peptidase 3, chloroplastic [Source:Projected from Arabidopsis thaliana (AT3G57680) UniProtKB/Swiss-Prot;Acc:F4J3G5]	22.2786	7.34657	-1.60052	5e-05
OS09G0110500	Os09g0110500 protein [Source:UniProtKB/TrEMBL;Acc:A0A0P0XJE1]	13.3885	5.15645	-1.37654	5e-05
OS06G0147400	Os06g0147400 protein [Source:UniProtKB/TrEMBL;Acc:Q5VP40]	27.7176	127.635	2.20314	5e-05
OS01G0333600	Os01g0333600 protein [Source:UniProtKB/TrEMBL;Acc:A0A0P0V1X4]	24.3139	152.635	2.65023	5e-05
OS09G0129600	Os09g0129600 protein [Source:UniProtKB/TrEMBL;Acc:A0A0P0XKA3]	2.55973	57.5908	4.49178	5e-05
OS01G0173900	Os01g0173900 protein [Source:UniProtKB/TrEMBL;Acc:Q0JQA5]	65.1973	23.6662	-1.46198	5e-05
OS01G0222500	Os01g0222500 protein [Source:UniProtKB/TrEMBL;Acc:Q5NB63]	2.75533	7.7424	1.49056	5e-05
OS03G0316200	Hexosyltransferase [Source:UniProtKB/TrEMBL;Acc:Q10MB0]	8.54129	26.5635	1.63692	5e-05
OS07G0420700	Os07g0420700 protein [Source:UniProtKB/TrEMBL;Acc:A0A0P0X5N3]	14.6161	31.4181	1.10404	5e-05
OS02G0618250	Os02g0618250 protein [Source:UniProtKB/TrEMBL;Acc:B9F144]	114.701	53.7548	-1.09341	5e-05
OS02G0797600	Os02g0797600 protein [Source:UniProtKB/TrEMBL;Acc:Q6KAJ1]	479.597	206.64	-1.2147	5e-05
OS04G0666900	-	15.9809	7.63746	-1.06518	5e-05
OS03G0656500	K-exchanger, putative, expressed [Source:UniProtKB/TrEMBL;Acc:Q7Y0B2]	25.9147	6.75875	-1.93894	5e-05
OS09G0522000	Os09g0522000 protein [Source:UniProtKB/TrEMBL;Acc:A0A0P0XQB4]	422.149	21.7992	-4.2754	5e-05
OS10G0415100	Os10g0415100 protein [Source:UniProtKB/TrEMBL;Acc:Q338C3]	1.05784	5.14052	2.28079	5e-05
OS12G0576600	Purple acid phosphatase [Source:UniProtKB/TrEMBL;Acc:Q0IMD7]	15.0708	42.8523	1.50761	5e-05
OS07G0130200	Os07g0130200 protein [Source:UniProtKB/TrEMBL;Acc:Q6YT57]	0.741587	3.1782	2.09952	5e-05
OS08G0550400	Os08g0550400 protein [Source:UniProtKB/TrEMBL;Acc:Q6ZJI1]	110.584	42.4173	-1.38242	5e-05
OS04G0620950	Os04g0620950 protein [Source:UniProtKB/TrEMBL;Acc:A0A0P0WFB4]	0.645566	1.38472	1.10096	5e-05
OS06G0566300	Os06g0566300 protein [Source:UniProtKB/TrEMBL;Acc:A0A0P0WXY2]	13.4416	6.19076	-1.11851	5e-05
OS04G0175400	OSJNBa0039G19.8 protein [Source:UniProtKB/TrEMBL;Acc:Q7XXD2]	21.1856	94.4365	2.15626	5e-05
OS01G0178700	Os01g0178700 protein [Source:UniProtKB/TrEMBL;Acc:A0A0N7KCF9]	3.34812	6.81603	1.02558	5e-05
OS12G0622850	Os12g0622850 protein [Source:UniProtKB/TrEMBL;Acc:A0A0P0YC70]	4.11176	8.638	1.07094	5e-05
OS01G0103400	Os01g0103400 protein [Source:UniProtKB/TrEMBL;Acc:A0A0P0UXG2]	28.3058	7.93031	-1.83565	5e-05
OS09G0130901	Os09g0130901 protein [Source:UniProtKB/TrEMBL;Acc:A0A0P0XJY6]	5.62468	13.1187	1.22178	5e-05
OS08G0434300	Malate dehydrogenase [Source:UniProtKB/TrEMBL;Acc:Q0J5H3]	183.438	44.9351	-2.02938	5e-05
OS05G0195700	Os05g0195700 protein [Source:UniProtKB/TrEMBL;Acc:Q6L4N3]	5.93558	14.8001	1.31815	5e-05
OS02G0193300	Os02g0193300 protein [Source:UniProtKB/TrEMBL;Acc:Q7F8S2]	253.062	91.4873	-1.46784	5e-05
OS01G0665750	Os01g0665750 protein [Source:UniProtKB/TrEMBL;Acc:A0A0P0V687]	20.8485	46.2685	1.15009	5e-05
OS07G0130400	Os07g0130400 protein [Source:UniProtKB/TrEMBL;Acc:A0A0P0X248]	4.49123	16.5458	1.88129	5e-05
OS02G0265200	Os02g0265200 protein [Source:UniProtKB/TrEMBL;Acc:Q6ETY2]	0.955684	6.76457	2.82339	5e-05
OS09G0241100	Os09g0241100 protein [Source:UniProtKB/TrEMBL;Acc:A0A0P0XKM1]	2.22991	6.67328	1.58141	5e-05
OS01G0955100	Os01g0955100 protein [Source:UniProtKB/TrEMBL;Acc:A0A0P0VD12]	511.478	19.7518	-4.69462	5e-05
OS10G0565150	Os10g0565150 protein [Source:UniProtKB/TrEMBL;Acc:A0A0P0XXW5]	36.1447	17.5304	-1.04392	5e-05
OS02G0577300	Os02g0577300 protein [Source:UniProtKB/TrEMBL;Acc:A0A0P0VKS6]	2.10013	11.3097	2.42901	5e-05
OS02G0629266	Os02g0629266 protein [Source:UniProtKB/TrEMBL;Acc:A0A0P0VM20]	1.3237	6.63802	2.32618	5e-05
OS01G0128000	Os01g0128000 protein [Source:UniProtKB/TrEMBL;Acc:Q0JR06]	0	1.18537	inf	5e-05
OS12G0124000	FHA domain containing protein, expressed [Source:UniProtKB/TrEMBL;Acc:Q2QYD1]	5.74091	13.8505	1.27059	5e-05
OS03G0352450	Os03g0352450 protein [Source:UniProtKB/TrEMBL;Acc:A0A0P0VXH3]	2.95792	6.50905	1.13787	5e-05
OS03G0133000	No apical meristem protein, expressed [Source:UniProtKB/TrEMBL;Acc:Q10S65]	264.863	72.5823	-1.86756	5e-05
OS04G0128900	Flavin-containing monooxygenase [Source:UniProtKB/TrEMBL;Acc:Q7XP26]	0.782497	7.54417	3.26921	5e-05
OS06G0161900	Os06g0161900 protein [Source:UniProtKB/TrEMBL;Acc:Q5WA97]	0.959275	3.29325	1.77949	5e-05
OS08G0520000	Os08g0520000 protein [Source:UniProtKB/TrEMBL;Acc:Q6YZW6]	56.1134	3.97883	-3.81793	5e-05
OS10G0360800	Os10g0360800 protein [Source:UniProtKB/TrEMBL;Acc:A0A0P0XU58]	1.28798	3.58206	1.47568	5e-05
OS11G0587600	Os11g0587600 protein [Source:UniProtKB/TrEMBL;Acc:A0A0P0Y3Y5]	0.266044	67.2574	7.98189	5e-05
OS02G0503900	Os02g0503900 protein [Source:UniProtKB/TrEMBL;Acc:Q6K661]	5.23042	2.16272	-1.27408	5e-05
OS01G0786800	Os01g0786800 protein [Source:UniProtKB/TrEMBL;Acc:Q0JIP0]	3.87608	9.03216	1.22047	5e-05
OS03G0157900	Phosphoserine aminotransferase [Source:UniProtKB/TrEMBL;Acc:Q8LMR0]	131.343	44.0529	-1.57603	5e-05
OS02G0591700	60S ribosomal protein L6 [Source:UniProtKB/TrEMBL;Acc:Q6YY64]	485.322	239.341	-1.01988	5e-05
OS05G0195200	Zinc finger CCCH domain-containing protein 35 [Source:UniProtKB/Swiss-Prot;Acc:Q6L4N4]	31.4861	69.879	1.15014	5e-05
OS11G0107600	PRA1 family protein [Source:UniProtKB/TrEMBL;Acc:Q2RBL4]	10.2852	1.7805	-2.53022	5e-05
OS01G0143300	Os01g0143300 protein [Source:UniProtKB/TrEMBL;Acc:Q9FU80]	43.8078	18.3862	-1.25257	5e-05
OS09G0309200	Os09g0309200 protein [Source:UniProtKB/TrEMBL;Acc:Q0J2S0]	9.58062	2.58484	-1.89004	5e-05
OS02G0575700	Loricrin-like protein [Source:UniProtKB/TrEMBL;Acc:Q69JW8]	99.8032	43.1122	-1.21099	5e-05
OS04G0453400	Os04g0453400 protein [Source:UniProtKB/TrEMBL;Acc:Q0JCR6]	90.5777	30.8825	-1.55237	5e-05
OS08G0558200	Os08g0558200 protein [Source:UniProtKB/TrEMBL;Acc:Q6YZJ0]	27.5308	12.4748	-1.14203	5e-05
OS09G0478500	Os09g0478500 protein [Source:UniProtKB/TrEMBL;Acc:Q651X1]	16.5162	42.6347	1.36815	5e-05
OS11G0222100	Os11g0222100 protein [Source:UniProtKB/TrEMBL;Acc:A0A0P0Y0G1]	5.38245	1.31393	-2.03438	5e-05
OS04G0370900	Os04g0370900 protein [Source:UniProtKB/TrEMBL;Acc:B7F891]	0.512254	9.8348	4.26297	5e-05
OS01G0186900	Os01g0186900 protein [Source:UniProtKB/TrEMBL;Acc:B7EXU7]	647.908	14.3095	-5.50075	5e-05
OS06G0192800	Os06g0192800 protein [Source:UniProtKB/TrEMBL;Acc:B7EH89]	525.734	60.0735	-3.12953	5e-05
OS01G0721200	Os01g0721200 protein [Source:UniProtKB/TrEMBL;Acc:A0A0P0V7L9]	0.795979	6.26595	2.97673	5e-05
OS05G0280700	Os05g0280700 protein [Source:UniProtKB/TrEMBL;Acc:Q75IG6]	0.732441	3.07849	2.07144	5e-05
OS07G0175900	Os07g0175900 protein [Source:UniProtKB/TrEMBL;Acc:Q6ZF04]	3.41224	9.00518	1.40003	5e-05
OS08G0412700	Os08g0412700 protein [Source:UniProtKB/TrEMBL;Acc:Q6Z564]	68.9468	7.46887	-3.20652	5e-05
OS06G0624200	-	10.9193	24.6151	1.17266	5e-05
OS08G0490000	BHLH protein family-like [Source:UniProtKB/TrEMBL;Acc:Q6ZBQ2]	14.2591	3.97173	-1.84405	5e-05
OS01G0675800	NAC transcription factor 14 [Source:UniProtKB/TrEMBL;Acc:Q8LQP7]	71.916	13.7745	-2.38431	5e-05
OS10G0527601	Os10g0527601 protein [Source:UniProtKB/TrEMBL;Acc:C7J7M6]	0	2.58605	inf	5e-05
OS01G0290600	Os01g0290600 protein [Source:UniProtKB/TrEMBL;Acc:A0A0P0V1C4]	5.99094	14.7535	1.30021	5e-05
OS05G0460000	Os05g0460000 protein [Source:UniProtKB/TrEMBL;Acc:Q6L509]	28.0043	10.1798	-1.45994	5e-05
OS04G0617050	Os04g0617050 protein [Source:UniProtKB/TrEMBL;Acc:A0A0P0WER0]	21.3864	45.468	1.08816	5e-05
OS06G0714800	Os06g0714800 protein [Source:UniProtKB/TrEMBL;Acc:Q0D9I1]	105.327	323.943	1.62086	5e-05
OS01G0589200	Os01g0589200 protein [Source:UniProtKB/TrEMBL;Acc:A0A0P0V4N8]	4.22225	90.6532	4.42427	5e-05
OS03G0270000	DNA-binding protein, putative, expressed [Source:UniProtKB/TrEMBL;Acc:Q84K39]	6.8371	97.1842	3.82926	5e-05
OS12G0487500	Os12g0487500 protein [Source:UniProtKB/TrEMBL;Acc:A0A0P0YA93]	5.84165	2.01885	-1.53284	5e-05
OS02G0125200	Os02g0125200 protein [Source:UniProtKB/TrEMBL;Acc:A0A0P0VEE1]	4.76855	1.49064	-1.67762	5e-05
OS05G0516700	Os05g0516700 protein [Source:UniProtKB/TrEMBL;Acc:Q75IJ0]	4.39596	0	#NAME?	5e-05
OS01G0246601	DNA-binding protein-like [Source:UniProtKB/TrEMBL;Acc:Q1EHT3]	1.59098	0	#NAME?	5e-05
OS07G0578333	Os07g0578333 protein [Source:UniProtKB/TrEMBL;Acc:C7J553]	56.0555	27.1776	-1.04444	5e-05
OS02G0227100	Os02g0227100 protein [Source:UniProtKB/TrEMBL;Acc:A0A0N7KEY9]	5.78328	42.1884	2.86689	5e-05
OS06G0649700	Os06g0649700 protein [Source:UniProtKB/TrEMBL;Acc:A0A0P0WZH6]	6.06581	15.8198	1.38296	5e-05
OS04G0481100	Os04g0481100 protein [Source:UniProtKB/TrEMBL;Acc:A0A0P0WBQ5]	13.7843	79.6003	2.52975	5e-05
OS06G0661700	Os06g0661700 protein [Source:UniProtKB/TrEMBL;Acc:Q651U3]	1.99386	6.04119	1.59927	5e-05
OS10G0503250	Os10g0503250 protein [Source:UniProtKB/TrEMBL;Acc:A0A0P0XVX4]	139.616	65.6974	-1.08756	5e-05
OS06G0494400	Protein DETOXIFICATION [Source:UniProtKB/TrEMBL;Acc:Q651I6]	29.1715	66.9421	1.19836	5e-05
OS04G0320700	Glycosyltransferase [Source:UniProtKB/TrEMBL;Acc:A0A0P0W9C2]	15.2102	64.1262	2.07587	5e-05
OS05G0247100	DIP3 [Source:UniProtKB/TrEMBL;Acc:Q5WMX0]	4.93037	12.5715	1.35039	5e-05
OS06G0300600	Os06g0300600 protein [Source:UniProtKB/TrEMBL;Acc:Q5ZA34]	21.6941	10.6912	-1.02088	5e-05
OS12G0617400	-	7.31551	2.7405	-1.41652	5e-05
OS05G0509500	Signal recognition particle 54 kDa protein [Source:UniProtKB/TrEMBL;Acc:Q7XB57]	18.2387	41.52	1.1868	5e-05
OS03G0184550	Os03g0184550 protein [Source:UniProtKB/TrEMBL;Acc:Q94HG6]	0.445882	7.2573	4.0247	5e-05
OS05G0586050	Os05g0586050 protein [Source:UniProtKB/TrEMBL;Acc:A0A0P0WRE6]	9.67363	26.6969	1.46454	5e-05
OS09G0110300	Cyclase-like protein [Source:UniProtKB/TrEMBL;Acc:Q6YX89]	30.16	123.799	2.0373	5e-05
OS05G0490100	Os05g0490100 protein [Source:UniProtKB/TrEMBL;Acc:Q6F331]	489.681	244.181	-1.00389	5e-05
OS08G0490100	Os08g0490100 protein [Source:UniProtKB/TrEMBL;Acc:Q6ZBQ1]	9.10975	2.73537	-1.73567	5e-05
OS01G0730500	Os01g0730500 protein [Source:UniProtKB/TrEMBL;Acc:Q5JNF3]	276.611	98.4375	-1.49058	5e-05
OS04G0101800	Os04g0101800 protein [Source:UniProtKB/TrEMBL;Acc:A0A0P0W5W4]	5.2646	12.6142	1.26065	5e-05
OS08G0187800	Glucose-6-phosphate/phosphate translocator [Source:UniProtKB/TrEMBL;Acc:Q6YZC3]	10.4114	51.0723	2.29438	5e-05
OS03G0670000	Expressed protein [Source:UniProtKB/TrEMBL;Acc:Q10FF2]	107.42	49.1362	-1.12841	5e-05
OS02G0314600	Os02g0314600 protein [Source:UniProtKB/TrEMBL;Acc:Q6Z6Q8]	85.3641	11.7301	-2.86342	5e-05
OS01G0796000	Os01g0796000 protein [Source:UniProtKB/TrEMBL;Acc:A0A0P0V970]	235.268	65.5704	-1.84319	5e-05
OS04G0615200	Os04g0615200 protein [Source:UniProtKB/TrEMBL;Acc:A0A0P0WER9]	32.4871	72.6321	1.16074	5e-05
OS06G0602500	Serine/threonine-protein kinase [Source:UniProtKB/TrEMBL;Acc:Q69XK0]	37.6388	15.0543	-1.32205	5e-05
OS07G0190000	Probable 1-deoxy-D-xylulose-5-phosphate synthase 2, chloroplastic [Source:UniProtKB/Swiss-Prot;Acc:Q6YU51]	32.6294	194.384	2.57466	5e-05
OS05G0565000	60S ribosomal protein L18a [Source:UniProtKB/TrEMBL;Acc:Q6AUF5]	302.396	136.838	-1.14397	5e-05
OS01G0180800	70 kDa heat shock protein [Source:UniProtKB/TrEMBL;Acc:Q9AQZ5]	125.696	59.0857	-1.08906	5e-05
OS12G0173366	Protein transport protein Sec61 subunit beta [Source:UniProtKB/TrEMBL;Acc:Q2QX17]	67.849	33.5677	-1.01525	5e-05
OS01G0789100	CDP-diacylglycerol--glycerol-3-phosphate 3-phosphatidyltransferase 1, chloroplastic [Source:UniProtKB/Swiss-Prot;Acc:Q5N9A1]	11.5757	5.22537	-1.1475	5e-05
OS11G0181800	Os11g0181800 protein [Source:UniProtKB/TrEMBL;Acc:Q53ML7]	414.595	203.25	-1.02845	5e-05
OS06G0560000	Solute carrier family 40 member 1 [Source:UniProtKB/Swiss-Prot;Acc:Q5Z922]	3.55388	8.15244	1.19784	5e-05
OS06G0542000	Os06g0542000 protein [Source:UniProtKB/TrEMBL;Acc:A0A0P0WXP6]	3.36368	6.97777	1.05273	5e-05
OS12G0174100	Growth regulator protein, putative, expressed [Source:UniProtKB/TrEMBL;Acc:Q2QX12]	26.0251	11.4654	-1.18261	5e-05
OS02G0755900	Glycosyltransferase [Source:UniProtKB/TrEMBL;Acc:A0A0P0VPM6]	3.19447	15.8205	2.30814	5e-05
OS12G0258700	Laccase [Source:UniProtKB/TrEMBL;Acc:A0A0P0Y8S2]	0	5.4358	inf	5e-05
OS07G0535800	Os07g0535800 protein [Source:UniProtKB/TrEMBL;Acc:Q69W20]	2.04097	7.16588	1.81189	5e-05
OS10G0535600	Expressed protein [Source:UniProtKB/TrEMBL;Acc:Q336X2]	45.625	4.59061	-3.31307	5e-05
OS02G0224800	Os02g0224800 protein [Source:UniProtKB/TrEMBL;Acc:Q6Z8B1]	73.0682	23.0147	-1.66669	5e-05
OS09G0509700	Os09g0509700 protein [Source:UniProtKB/TrEMBL;Acc:A0A0P0XQF3]	8.89882	19.5043	1.1321	5e-05
OS09G0551000	Os09g0551000 protein [Source:UniProtKB/TrEMBL;Acc:A0A0P0XQJ7]	0.193473	5.48224	4.82456	5e-05
OS03G0213100	Os03g0213100 protein [Source:UniProtKB/TrEMBL;Acc:Q10Q18]	326.718	94.04	-1.7967	5e-05
OS04G0546800	Development related ERF protein [Source:UniProtKB/TrEMBL;Acc:Q0JB99]	114.641	46.9062	-1.28927	5e-05
OS10G0465800	Os10g0465800 protein [Source:UniProtKB/TrEMBL;Acc:A0A0P0XW06]	745.024	299.747	-1.31354	5e-05
OS03G0603600	Glycerophosphoryl diester phosphodiesterase family protein, expressed [Source:UniProtKB/TrEMBL;Acc:Q6AUZ6]	7.84959	19.9577	1.34626	5e-05
OS01G0307686	Os01g0307686 protein [Source:UniProtKB/TrEMBL;Acc:A0A0P0V1G2]	66.6285	16.3532	-2.02657	5e-05
OS01G0721400	Fusarium resistance protein I2C-5-like [Source:UniProtKB/TrEMBL;Acc:Q8W0D5]	0.569188	9.95797	4.12888	5e-05
OS01G0971000	Os01g0971000 protein [Source:UniProtKB/TrEMBL;Acc:Q94DI1]	299.34	728.546	1.28323	5e-05
OS10G0488400	Os10g0488400 protein [Source:UniProtKB/TrEMBL;Acc:Q0IWT9]	1.47427	18.8674	3.67782	5e-05
OS03G0190400	Os03g0190400 protein [Source:UniProtKB/TrEMBL;Acc:A0A0P0VUB9]	11.8847	3.7302	-1.67178	5e-05
OS01G0876400	Membrane protein CH1-like [Source:UniProtKB/TrEMBL;Acc:Q8LR16]	40.1022	13.0632	-1.61817	5e-05
OS03G0622500	Os03g0622500 protein [Source:UniProtKB/TrEMBL;Acc:B7ELK0]	1.41543	4.74568	1.74537	5e-05
OS03G0787000	Os03g0787000 protein [Source:UniProtKB/TrEMBL;Acc:Q6F3B4]	233.884	54.8521	-2.09217	5e-05
OS01G0892500	Pectin acetylesterase [Source:UniProtKB/TrEMBL;Acc:A0A0N7KE80]	3.74323	0.49791	-2.91033	5e-05
OS01G0717700	Alliin lyase-like [Source:UniProtKB/TrEMBL;Acc:Q942G1]	568.642	229.042	-1.31191	5e-05
OS05G0217000	Os05g0217000 protein [Source:UniProtKB/TrEMBL;Acc:Q6I5W4]	2.92112	0	#NAME?	5e-05
OS04G0640900	Os04g0640900 protein [Source:UniProtKB/TrEMBL;Acc:A3AXX0]	0.689677	1.93924	1.4915	5e-05
OS01G0660300	Pyruvate kinase [Source:UniProtKB/TrEMBL;Acc:Q0JKP1]	1.81655	9.29498	2.35525	5e-05
OS03G0407900	Os03g0407900 protein [Source:UniProtKB/TrEMBL;Acc:Q10JU0]	13.6731	65.0949	2.2512	5e-05
OS06G0681300	Os06g0681300 protein [Source:UniProtKB/TrEMBL;Acc:Q653X9]	7.58043	17.3416	1.19388	5e-05
OS11G0284300	Os11g0284300 protein [Source:UniProtKB/TrEMBL;Acc:A0A0P0Y1S1]	13.027	1.80414	-2.85212	5e-05
OS12G0636400	Os12g0636400 protein [Source:UniProtKB/TrEMBL;Acc:A0A0N7KUF3]	29.763	143.192	2.26636	5e-05
OS03G0203700	Calcium-transporting ATPase [Source:UniProtKB/TrEMBL;Acc:Q10QA3]	4.73844	1.01083	-2.22887	5e-05
OS10G0500300	Os10g0500000 protein [Source:UniProtKB/TrEMBL;Acc:Q8LNG7]	14.7445	37.5879	1.3501	5e-05
OS10G0545800	Cytochrome c biogenesis protein CcmE family, putative, expressed [Source:UniProtKB/TrEMBL;Acc:Q9AV33]	41.4578	13.6631	-1.60136	5e-05
OS08G0465700	Os08g0465700 protein [Source:UniProtKB/TrEMBL;Acc:Q6YSB4]	4.99864	10.0586	1.00882	5e-05
OS07G0689950	Os07g0689950 protein [Source:UniProtKB/TrEMBL;Acc:A0A0P0XB16]	6.09238	13.5875	1.1572	5e-05
OS03G0182800	AP2 domain containing protein, expressed [Source:UniProtKB/TrEMBL;Acc:Q7XBH8]	7.84334	77.2452	3.2999	5e-05
OS02G0150250	Os02g0150250 protein [Source:UniProtKB/TrEMBL;Acc:A0A0N7KEP6]	4.78098	35.5477	2.89438	5e-05
OS09G0461700	Os09g0461700 protein [Source:UniProtKB/TrEMBL;Acc:Q67IZ8]	0.822952	5.22954	2.6678	5e-05
OS05G0497300	Os05g0497300 protein [Source:UniProtKB/TrEMBL;Acc:Q75K82]	851.506	195.181	-2.12521	5e-05
OS01G0812800	Os01g0812800 protein [Source:UniProtKB/TrEMBL;Acc:Q5VQR3]	28.7183	5.1516	-2.47888	5e-05
OS01G0124650	Os01g0124650 protein [Source:UniProtKB/TrEMBL;Acc:B7E9D7]	1.33008	273.776	7.68534	5e-05
OS03G0273800	Haloacid dehalogenase-like hydrolase family protein, putative, expressed [Source:UniProtKB/TrEMBL;Acc:Q10ND1]	10.493	22.8915	1.12539	5e-05
OS03G0773300	Os03g0773300 protein [Source:UniProtKB/TrEMBL;Acc:Q7XZX3]	70.8629	30.8186	-1.20123	5e-05
OS09G0491772	Os09g0491772 protein [Source:UniProtKB/TrEMBL;Acc:B9G4B3]	68.948	11.8169	-2.54466	5e-05
OS03G0406100	Os03g0406100 protein [Source:UniProtKB/TrEMBL;Acc:A0A0N7KHF0]	0	3.59321	inf	5e-05
OS12G0127200	Harpin-induced protein 1 containing protein, expressed [Source:UniProtKB/TrEMBL;Acc:Q2QY99]	98.8048	46.2924	-1.09381	5e-05
OS03G0114400	ATPase, AAA family protein, expressed [Source:UniProtKB/TrEMBL;Acc:Q8GZX0]	44.4296	218.079	2.29526	5e-05
OS04G0413100	Os04g0413100 protein [Source:UniProtKB/TrEMBL;Acc:Q0JDC7]	26.1779	99.1336	1.92102	5e-05
OS04G0597501	Os04g0597501 protein [Source:UniProtKB/TrEMBL;Acc:A0A0P0WE81]	49.4395	17.3662	-1.50938	5e-05
OS06G0496800	Os06g0496800 protein [Source:UniProtKB/TrEMBL;Acc:Q654J4]	29.5586	73.648	1.31707	5e-05
OS08G0102700	Harpin-induced protein 1 family (HIN1)-like [Source:UniProtKB/TrEMBL;Acc:Q69U64]	4.0052	17.2029	2.1027	5e-05
OS11G0180900	Os11g0180900 protein [Source:UniProtKB/TrEMBL;Acc:B9G9P9]	2.91754	12.1541	2.05862	5e-05
OS02G0465900	Gamma-glutamylcyclotransferase [Source:UniProtKB/TrEMBL;Acc:Q6K7C2]	46.6903	259.416	2.47407	5e-05
OS02G0198800	Os02g0198800 protein [Source:UniProtKB/TrEMBL;Acc:A0A0P0VG60]	3.40188	11.1384	1.71114	5e-05
OS01G0498300	HGA1-like protein [Source:UniProtKB/TrEMBL;Acc:Q5VNI5]	1.08079	5.83773	2.43333	5e-05
OS03G0802500	AAA1 [Source:UniProtKB/TrEMBL;Acc:Q84SZ7]	138.489	46.6988	-1.56832	5e-05
OS03G0299200	Os03g0299200 protein [Source:UniProtKB/TrEMBL;Acc:Q10MQ8]	172.026	57.8992	-1.57101	5e-05
OS07G0207301	Os07g0207301 protein [Source:UniProtKB/TrEMBL;Acc:A0A0P0X3H4]	104.736	37.9907	-1.46304	5e-05
OS03G0858700	Expressed protein [Source:UniProtKB/TrEMBL;Acc:Q84M78]	24.7189	12.2803	-1.00927	5e-05
OS02G0759400	Os02g0759400 protein [Source:UniProtKB/TrEMBL;Acc:Q6PU50]	8.88649	1.30749	-2.76481	5e-05
OS01G0218100	DNA binding protein-like [Source:UniProtKB/TrEMBL;Acc:Q9FTQ1]	31.1018	81.8195	1.39545	5e-05
OS02G0144300	Os02g0144300 protein [Source:UniProtKB/TrEMBL;Acc:A0A0P0VEM5]	2.90779	6.18079	1.08787	5e-05
OS03G0736900	Os03g0736900 protein [Source:UniProtKB/TrEMBL;Acc:Q0DNS7]	523.113	101.833	-2.36091	5e-05
OS07G0294800	Os07g0294800 protein [Source:UniProtKB/TrEMBL;Acc:Q84Q21]	14.1029	6.81655	-1.04888	5e-05
OS09G0494200	Os09g0494200 protein [Source:UniProtKB/TrEMBL;Acc:Q0J0L1]	13.3242	4.84006	-1.46095	5e-05
OS03G0278200	Os03g0278200 protein [Source:UniProtKB/TrEMBL;Acc:Q10N92]	59.2988	19.4447	-1.60862	5e-05
OS07G0661400	Os07g0661400 protein [Source:UniProtKB/TrEMBL;Acc:Q7EZY8]	633.948	118.707	-2.41695	5e-05
OS09G0325700	Probable protein phosphatase 2C 68 [Source:UniProtKB/Swiss-Prot;Acc:Q0J2L7]	76.2386	31.4846	-1.27588	5e-05
OS11G0208800	D-mannose binding lectin family protein, expressed [Source:UniProtKB/TrEMBL;Acc:Q2R917]	9.55004	2.36643	-2.01279	5e-05
OS07G0569166	Os07g0569166 protein [Source:UniProtKB/TrEMBL;Acc:C7J4Y8]	77.5018	13.7471	-2.49511	5e-05
OS01G0615100	Os01g0615100 protein [Source:UniProtKB/TrEMBL;Acc:Q5ZDX2]	5.63962	43.7271	2.95486	5e-05
OS12G0555000	Os12g0555000 protein [Source:UniProtKB/TrEMBL;Acc:Q75T45]	529.103	3999.35	2.91814	5e-05
OS08G0464950	Os08g0464950 protein [Source:UniProtKB/TrEMBL;Acc:A0A0P0XH82]	27.3698	10.5666	-1.37307	5e-05
OS06G0646000	Methyltransferase-like [Source:UniProtKB/TrEMBL;Acc:Q67W64]	119.103	41.8999	-1.50719	5e-05
OS03G0757950	Os03g0757950 protein [Source:UniProtKB/TrEMBL;Acc:A0A0P0W374]	405.871	55.8679	-2.86093	5e-05
OS10G0490900	Os10g0490900 protein [Source:UniProtKB/TrEMBL;Acc:A0A0P0XVM4]	86.9038	247.318	1.50888	5e-05
OS11G0261600	Os11g0261600 protein [Source:UniProtKB/TrEMBL;Acc:Q0ITF8]	1.8185	8.78299	2.27196	5e-05
OS01G0239300	Os01g0239300 protein [Source:UniProtKB/TrEMBL;Acc:A0A0P0V0T7]	9.03394	3.43896	-1.39338	5e-05
OS06G0152700	Os06g0152700 protein [Source:UniProtKB/TrEMBL;Acc:Q0DEH1]	8.70868	26.5011	1.60553	5e-05
OS01G0327100	Peroxidase [Source:UniProtKB/TrEMBL;Acc:Q5U1S8]	0.90624	40.9451	5.49765	5e-05
OS04G0223500	OSJNBb0072N21.3 protein [Source:UniProtKB/TrEMBL;Acc:Q7XWZ6]	15.8973	34.1065	1.10126	5e-05
OS03G0124500	Expressed protein [Source:UniProtKB/TrEMBL;Acc:Q10SF2]	56.835	20.9269	-1.44142	5e-05
OS10G0144700	Os10g0144700 protein [Source:UniProtKB/TrEMBL;Acc:A0A0P0XRF4]	0.983113	4.71825	2.26282	5e-05
OS11G0455500	Adenosylhomocysteinase [Source:UniProtKB/TrEMBL;Acc:A0A0P0Y1Y5]	1270.69	321.577	-1.98238	5e-05
OS11G0240800	Os11g0240800 protein [Source:UniProtKB/TrEMBL;Acc:A0A0P0Y101]	2.31316	4.67457	1.01497	5e-05
OS06G0237100	Os06g0237100 protein [Source:UniProtKB/TrEMBL;Acc:A0A0P0WUX9]	1.31386	0.419885	-1.64574	5e-05
OS07G0670600	60S ribosome subunit biogenesis protein NIP7 homolog [Source:UniProtKB/TrEMBL;Acc:Q8H478]	179.206	77.9677	-1.20067	5e-05
OS10G0550000	Expressed protein [Source:UniProtKB/TrEMBL;Acc:Q94LV9]	6.70791	15.2245	1.18246	5e-05
OS11G0245200	Os11g0245200 protein [Source:UniProtKB/TrEMBL;Acc:A0A0P0Y0Y5]	1.09392	3.98405	1.86472	5e-05
OS04G0458900	Pectinesterase [Source:UniProtKB/TrEMBL;Acc:Q7XUZ9]	2.39975	7.04773	1.55428	5e-05
OS09G0345300	Leucine-rich repeat family protein /protein kinase family protein-like [Source:UniProtKB/TrEMBL;Acc:Q6EQG8]	16.3139	4.59188	-1.82894	5e-05
OS01G0713200	Beta-1,3-glucanase [Source:UniProtKB/TrEMBL;Acc:Q7F354]	49.5375	7.23072	-2.77631	5e-05
OS04G0667600	Os04g0667600 protein [Source:UniProtKB/TrEMBL;Acc:Q0J984]	278.423	62.5063	-2.15521	5e-05
OS01G0339950	-	6.60064	2.87539	-1.19885	5e-05
OS02G0212500	Os02g0212500 protein [Source:UniProtKB/TrEMBL;Acc:Q6H833]	19.727	64.5575	1.71042	5e-05
OS10G0569400	Expressed protein [Source:UniProtKB/TrEMBL;Acc:Q7XBZ4]	3.57031	47.3934	3.73056	5e-05
OS07G0262800	Os07g0262800 protein [Source:UniProtKB/TrEMBL;Acc:Q0D7D2]	27.5378	60.1103	1.1262	5e-05
OS03G0758300	Cyclic nucleotide-gated ion channel 2 [Source:Projected from Arabidopsis thaliana (AT5G15410) UniProtKB/Swiss-Prot;Acc:O65718]	36.938	16.9206	-1.12633	5e-05
OS07G0681100	Os07g0681100 protein [Source:UniProtKB/TrEMBL;Acc:Q7XHW7]	20.2289	9.07775	-1.15601	5e-05
OS07G0587500	Arm repeat-containing protein-like protein [Source:UniProtKB/TrEMBL;Acc:Q6ZIQ0]	118.182	24.9927	-2.24142	5e-05
OS02G0720450	Os02g0720450 protein [Source:UniProtKB/TrEMBL;Acc:A0A0P0VNS3]	14.446	5.39653	-1.42056	5e-05
OS11G0470500	Os11g0470500 protein [Source:UniProtKB/TrEMBL;Acc:A0A0P0Y1W9]	22.3136	89.6159	2.00583	5e-05
OS05G0368300	40S ribosomal protein S4 [Source:UniProtKB/TrEMBL;Acc:Q0DIR7]	82.5916	32.5234	-1.34452	5e-05
OS12G0624000	5-methyltetrahydropteroyltriglutamate--homocysteine methyltransferase 2 [Source:UniProtKB/Swiss-Prot;Acc:Q2QLY4]	208.952	65.6912	-1.6694	5e-05
OS02G0668500	Os02g0668500 protein [Source:UniProtKB/TrEMBL;Acc:A0A0P0VMS8]	217.058	497.472	1.19654	5e-05
OS05G0156500	-	350.584	151.929	-1.20637	5e-05
OS03G0301200	COBRA-like protein 7, putative, expressed [Source:UniProtKB/TrEMBL;Acc:Q10MP1]	9.73575	1.09695	-3.1498	5e-05
OS03G0257600	Expressed protein [Source:UniProtKB/TrEMBL;Acc:Q10NU9]	16.9568	72.9913	2.10586	5e-05
OS02G0270100	Os02g0270100 protein [Source:UniProtKB/TrEMBL;Acc:A0A0P0VHF5]	3.87343	8.812	1.18586	5e-05
OS11G0154500	NAC-domain containing protein 90, putative, expressed [Source:UniProtKB/TrEMBL;Acc:Q53QG7]	7.08434	0.917271	-2.94921	5e-05
OS09G0379900	Os09g0379900 protein [Source:UniProtKB/TrEMBL;Acc:Q6H5B5]	21.1311	7.59546	-1.47616	5e-05
OS05G0176700	Os05g0176700 protein [Source:UniProtKB/TrEMBL;Acc:Q6AT22]	544.847	155.875	-1.80546	5e-05
OS04G0193950	Os04g0193950 protein [Source:UniProtKB/TrEMBL;Acc:A0A0P0W767]	5.12509	31.1845	2.60518	5e-05
OS08G0113000	Peroxidase [Source:UniProtKB/TrEMBL;Acc:Q6ZCC2]	0.4029	15.341	5.25083	5e-05
OS06G0688200	Os06g0688200 protein [Source:UniProtKB/TrEMBL;Acc:A0A0P0X049]	35.6531	610.115	4.09698	5e-05
OS06G0724900	-	1.99822	8.0954	2.01839	5e-05
OS02G0814000	Os02g0814000 protein [Source:UniProtKB/TrEMBL;Acc:Q6K3E0]	188.697	39.2079	-2.26686	5e-05
OS11G0246200	Kelch motif family protein, expressed [Source:UniProtKB/TrEMBL;Acc:Q53NA8]	206.732	420.133	1.02308	5e-05
OS11G0160850	-	1.70314	7.75038	2.18607	5e-05
OS08G0205800	Os08g0205800 protein [Source:UniProtKB/TrEMBL;Acc:A0A0P0XCY1]	35.0985	1.70159	-4.36645	5e-05
OS05G0287800	Os05g0287800 protein [Source:UniProtKB/TrEMBL;Acc:Q0DJG3]	50.8352	24.8611	-1.03194	5e-05
OS05G0582400	Os05g0582400 protein [Source:UniProtKB/TrEMBL;Acc:A0A0P0WQT4]	0.643553	1.88798	1.55272	5e-05
OS10G0544600	Os10g0544600 protein [Source:UniProtKB/TrEMBL;Acc:Q9AV43]	2.98178	7.30002	1.29173	5e-05
OS07G0130100	Os07g0130100 protein [Source:UniProtKB/TrEMBL;Acc:Q84ZI4]	2.61136	6.22715	1.25377	5e-05
OS07G0622100	40S ribosomal protein S6 [Source:UniProtKB/TrEMBL;Acc:Q8LH97]	494.829	226.804	-1.12549	5e-05
OS02G0106001	Os02g0106001 protein [Source:UniProtKB/TrEMBL;Acc:A0A0P0VDN4]	300.449	110.919	-1.43761	5e-05
OS12G0609025	Os12g0609025 protein [Source:UniProtKB/TrEMBL;Acc:A0A0P0YBZ9]	2.92003	10.9307	1.90433	5e-05
OS01G0763700	Protein CHLORORESPIRATORY REDUCTION 7, chloroplastic [Source:Projected from Arabidopsis thaliana (AT5G39210) UniProtKB/Swiss-Prot;Acc:Q9FL87]	59.7541	26.2416	-1.18718	5e-05
OS12G0555300	Os12g0555300 protein [Source:UniProtKB/TrEMBL;Acc:Q2QNS9]	20.4472	158.733	2.95662	5e-05
OS09G0438000	Os09g0438000 protein [Source:UniProtKB/TrEMBL;Acc:Q69LJ7]	23.3528	7.80381	-1.58135	5e-05
OS02G0669500	Os02g0669500 protein [Source:UniProtKB/TrEMBL;Acc:A0A0P0VMN8]	148.113	32.5275	-2.18696	5e-05
OS05G0370700	Os05g0370700 protein [Source:UniProtKB/TrEMBL;Acc:Q60EW8]	9.40527	24.8064	1.39917	5e-05
OS10G0529400	Glutathione S-transferase GSTU6, putative, expressed [Source:UniProtKB/TrEMBL;Acc:Q945W9]	13.2601	35.5921	1.42447	5e-05
OS08G0384500	Os08g0384500 protein [Source:UniProtKB/TrEMBL;Acc:A0A0P0XFJ4]	33.6183	14.5535	-1.20788	5e-05
OS11G0561100	Os11g0561100 protein [Source:UniProtKB/TrEMBL;Acc:A0A0P0Y3J7]	7.22099	16.5532	1.19685	5e-05
OS09G0563700	Os09g0563700 protein [Source:UniProtKB/TrEMBL;Acc:Q650Y9]	0.167484	1.29942	2.95578	5e-05
OS08G0519700	Os08g0519700 protein [Source:UniProtKB/TrEMBL;Acc:A0A0N7KQ56]	8.44555	22.4217	1.40863	5e-05
OS10G0556200	Os10g0556200 protein [Source:UniProtKB/TrEMBL;Acc:A0A0P0XX67]	71.4158	24.4998	-1.54347	5e-05
OS01G0612800	Os01g0612800 protein [Source:UniProtKB/TrEMBL;Acc:Q5ZBI1]	46.1157	13.8376	-1.73667	5e-05
OS01G0627400	Cytochrome P450-like [Source:UniProtKB/TrEMBL;Acc:Q5ZE54]	6.68146	2.14729	-1.63764	5e-05
OS05G0506800	Os05g0506800 protein [Source:UniProtKB/TrEMBL;Acc:B7F8S4]	0.926756	5.37207	2.53522	5e-05
OS09G0364400	Os09g0364400 protein [Source:UniProtKB/TrEMBL;Acc:Q69NK2]	34.589	9.94696	-1.79798	5e-05
OS07G0635200	Os07g0635200 protein [Source:UniProtKB/TrEMBL;Acc:Q8L4Q4]	0.457393	5.30662	3.53628	5e-05
OS06G0306300	Peroxidase [Source:UniProtKB/TrEMBL;Acc:Q0DCP0]	42.4934	5.11133	-3.05547	5e-05
OS06G0158900	ABC transporter C family member 10 [Source:Projected from Arabidopsis thaliana (AT3G59140) UniProtKB/Swiss-Prot;Acc:Q9LYS2]	0.442213	1.11663	1.33634	5e-05
OS07G0129900	Os07g0129900 protein [Source:UniProtKB/TrEMBL;Acc:Q84ZI6]	0.363545	1.98476	2.44876	5e-05
OS11G0592100	Barwin, putative, expressed [Source:UniProtKB/TrEMBL;Acc:Q2R1V1]	2.21422	28.643	3.69331	5e-05
OS08G0154225	Os08g0154225 protein [Source:UniProtKB/TrEMBL;Acc:A0A0P0XCD9]	0.487404	1.84014	1.91662	5e-05
OS03G0281100	Ank repeat PF|00023 containing protein, putative, expressed [Source:UniProtKB/TrEMBL;Acc:Q8H8W7]	1.96744	4.25106	1.1115	5e-05
OS04G0630600	Os04g0630600 protein [Source:UniProtKB/TrEMBL;Acc:A0A0P0WF45]	0.61698	12.2708	4.31386	5e-05
OS10G0445500	Os10g0445500 protein [Source:UniProtKB/TrEMBL;Acc:Q0IXE1]	39.1772	16.1937	-1.27458	5e-05
OS03G0834050	Expressed protein [Source:UniProtKB/TrEMBL;Acc:Q75LI3]	6.27451	14.0331	1.16126	5e-05
OS08G0260600	Os08g0260600 protein [Source:UniProtKB/TrEMBL;Acc:Q6Z5Z9]	58.2112	116.519	1.0012	5e-05
OS09G0421200	-	1.23305	3.9886	1.69365	5e-05
OS06G0349800	Os06g0349800 protein [Source:UniProtKB/TrEMBL;Acc:Q5Z5H5]	5.81178	15.1296	1.38032	5e-05
OS05G0179450	Os05g0179450 protein [Source:UniProtKB/TrEMBL;Acc:A0A0P0WIW9]	25.5635	4.16553	-2.61752	5e-05
OS02G0770500	Os02g0770500 protein [Source:UniProtKB/TrEMBL;Acc:A0A0P0VQA2]	1.00479	48.4932	5.59281	5e-05
OS02G0622300	Os02g0622300 protein [Source:UniProtKB/TrEMBL;Acc:Q6K1Q6]	163.782	77.6283	-1.07713	5e-05
OS08G0443800	Os08g0443800 protein [Source:UniProtKB/TrEMBL;Acc:Q6Z8Q8]	1.16601	0	#NAME?	5e-05
OS05G0552800	Os05g0552800 protein [Source:UniProtKB/TrEMBL;Acc:B7FA06]	101.219	2.76805	-5.19246	5e-05
OS05G0580000	Glucose-1-phosphate adenylyltransferase [Source:UniProtKB/TrEMBL;Acc:Q688T8]	0.7943	1.87101	1.23606	5e-05
OS03G0331600	Expressed protein [Source:UniProtKB/TrEMBL;Acc:Q10LX5]	238.167	110.227	-1.1115	5e-05
OS05G0424800	Probable magnesium transporter [Source:UniProtKB/TrEMBL;Acc:Q60EN7]	4.9127	11.3331	1.20596	5e-05
OS03G0815100	NAC transcription factor [Source:UniProtKB/TrEMBL;Acc:Q75HE5]	791.593	50.2238	-3.97831	5e-05
OS12G0552800	Expressed protein [Source:UniProtKB/TrEMBL;Acc:Q2QNU8]	1.288	4.4036	1.77355	5e-05
OS03G0777000	NAC-domain containing protein 9, putative, expressed [Source:UniProtKB/TrEMBL;Acc:Q8S7I7]	24.6341	137.646	2.48223	5e-05
OS05G0176000	Os05g0176000 protein [Source:UniProtKB/TrEMBL;Acc:B7FA85]	59.1813	25.1583	-1.23411	5e-05
OS05G0253200	Os05g0253200 protein [Source:UniProtKB/TrEMBL;Acc:A0A0P0WJU3]	10.1651	20.8397	1.03571	5e-05
OS05G0258400	Os05g0258400 protein [Source:UniProtKB/TrEMBL;Acc:A0A0N7KKF3]	1.13469	14.8747	3.71248	5e-05
OS11G0569500	Os11g0569500 protein [Source:UniProtKB/TrEMBL;Acc:Q2R2D8]	2.66189	0.976471	-1.4468	5e-05
OS12G0637200	Os12g0637200 protein [Source:UniProtKB/TrEMBL;Acc:A0A0P0YDK3]	9.35914	3.61431	-1.37266	5e-05
OS09G0542000	Os09g0542000 protein [Source:UniProtKB/TrEMBL;Acc:Q651C3]	79.162	38.107	-1.05475	5e-05
OS07G0676900	Peroxidase [Source:UniProtKB/TrEMBL;Acc:Q7F1U2]	117.382	7.48996	-3.97011	5e-05
OS10G0507000	Os10g0507000 protein [Source:UniProtKB/TrEMBL;Acc:A0A0P0XWD7]	1.40158	3.28338	1.22813	5e-05
OS07G0191650	Os07g0191650 protein [Source:UniProtKB/TrEMBL;Acc:A0A0P0X3B7]	3.89527	11.358	1.54391	5e-05
OS01G0936700	Os01g0936700 protein [Source:UniProtKB/TrEMBL;Acc:Q8S1V7]	0.350553	2.04786	2.54641	5e-05
OS01G0687400	Os01g0687400 protein [Source:UniProtKB/TrEMBL;Acc:Q8RU26]	42.5995	18.5123	-1.20235	5e-05
OS11G0123033	Os11g0123033 protein [Source:UniProtKB/TrEMBL;Acc:C7J8I2]	2.08087	4.7292	1.18441	5e-05
OS04G0469000	OSJNBa0016O02.17 protein [Source:UniProtKB/TrEMBL;Acc:Q7XJV3]	434.207	156.863	-1.46888	5e-05
OS08G0462300	F-box protein family-like [Source:UniProtKB/TrEMBL;Acc:Q6YUC1]	3.97033	1.52907	-1.37661	5e-05
OS07G0175300	Os07g0175300 protein [Source:UniProtKB/TrEMBL;Acc:Q0D896]	1.55808	3.2391	1.05583	5e-05
OS08G0321000	Os08g0321000 protein [Source:UniProtKB/TrEMBL;Acc:Q8H3S1]	0.546949	2.91822	2.41561	5e-05
OS07G0503900	Glycosyltransferase [Source:UniProtKB/TrEMBL;Acc:Q6Z473]	6.04531	15.8026	1.38628	5e-05
OS02G0634500	ATP-dependent Clp protease proteolytic subunit [Source:UniProtKB/TrEMBL;Acc:Q6H7I9]	1698.94	734.879	-1.20906	5e-05
OS11G0252400	Expressed protein [Source:UniProtKB/TrEMBL;Acc:Q53N02]	0.984417	2.68935	1.44992	5e-05
OS03G0685700	Os03g0685700 protein [Source:UniProtKB/TrEMBL;Acc:A0A0P0W281]	1.74294	3.9822	1.19205	5e-05
OS05G0126100	Os05g0126100 protein [Source:UniProtKB/TrEMBL;Acc:Q6L4K6]	3.21487	7.29637	1.18242	5e-05
OS04G0450100	OSJNBa0086B14.2 protein [Source:UniProtKB/TrEMBL;Acc:Q7XV53]	57.2115	24.0886	-1.24796	5e-05
OS05G0560300	Os05g0560300 protein [Source:UniProtKB/TrEMBL;Acc:Q688Y8]	10.3766	35.5899	1.77813	5e-05
OS08G0495800	Alkaline alpha-galactosidase [Source:UniProtKB/TrEMBL;Acc:Q8W2G5]	62.5501	190.936	1.61	5e-05
OS06G0506600	Os06g0506600 protein [Source:UniProtKB/TrEMBL;Acc:A0A0P0WX41]	10.7649	1.97684	-2.44506	5e-05
OS02G0132200	Os02g0132200 protein [Source:UniProtKB/TrEMBL;Acc:A0A0P0VEF9]	3.32799	1.17691	-1.49965	5e-05
OS03G0723800	Os03g0723800 protein [Source:UniProtKB/TrEMBL;Acc:A0A0N7KHY9]	131.561	22.6116	-2.5406	5e-05
OS06G0652200	Os06g0652200 protein [Source:UniProtKB/TrEMBL;Acc:A0A0N7KMI5]	14.2813	2.85731	-2.3214	5e-05
OS03G0668900	Acidic leucine-rich nuclear phosphoprotein 32-related protein 2 [Source:UniProtKB/Swiss-Prot;Acc:Q7Y180]	51.1128	19.5728	-1.38483	5e-05
OS08G0478700	Os08g0478700 protein [Source:UniProtKB/TrEMBL;Acc:B9G1F6]	177.007	57.234	-1.62886	5e-05
OS03G0818800	Os03g0818800 protein [Source:UniProtKB/TrEMBL;Acc:A0A0P0W4R4]	2.59015	6.23132	1.2665	5e-05
OS01G0682001	Os01g0682001 protein [Source:UniProtKB/TrEMBL;Acc:A0A0P0V6N3]	3.12281	10.6478	1.76963	5e-05
OS12G0428200	Os12g0428200 protein [Source:UniProtKB/TrEMBL;Acc:A0A0P0Y9L9]	3.26917	7.55678	1.20885	5e-05
OS01G0185250	Os01g0185250 protein [Source:UniProtKB/TrEMBL;Acc:A0A0P0UZ32]	37.9042	17.4644	-1.11794	5e-05
OS10G0378100	Cytochrome P450 family protein, expressed [Source:UniProtKB/TrEMBL;Acc:Q338Z0]	37.0288	88.1077	1.25062	5e-05
OS01G0382000	Os01g0382000 protein [Source:UniProtKB/TrEMBL;Acc:Q7F2P0]	9.20397	64.0237	2.79828	5e-05
OS07G0207400	Os07g0207400 protein [Source:UniProtKB/TrEMBL;Acc:Q0D7V1]	91.485	35.2802	-1.37468	5e-05
OS04G0532800	OSJNBb0039L24.8 protein [Source:UniProtKB/TrEMBL;Acc:Q7XML0]	1.54811	8.97599	2.53556	5e-05
OS08G0458200	Os08g0458200 protein [Source:UniProtKB/TrEMBL;Acc:Q6ZC09]	2.22099	87.4199	5.29869	5e-05
OS05G0145700	Os05g0145700 protein [Source:UniProtKB/TrEMBL;Acc:Q6ASS0]	0.863338	2.49873	1.5332	5e-05
OS03G0728500	FHA domain containing protein, expressed [Source:UniProtKB/TrEMBL;Acc:Q6ATJ5]	1.99697	4.93341	1.30477	5e-05
OS12G0150100	60S ribosomal protein L26-1, putative, expressed [Source:UniProtKB/TrEMBL;Acc:Q2QXN5]	697.118	342.579	-1.02496	5e-05
OS01G0776700	Os01g0776700 protein [Source:UniProtKB/TrEMBL;Acc:Q8LJ42]	65.7854	19.8171	-1.73102	5e-05
OS04G0282200	OSJNBa0071G03.3 protein [Source:UniProtKB/TrEMBL;Acc:Q7XX26]	4.9195	11.3934	1.21161	5e-05
OS02G0603900	Os02g0603900 protein [Source:UniProtKB/TrEMBL;Acc:A0A0P0VLG6]	6.28577	19.0513	1.59972	5e-05
OS11G0558900	Leucine Rich Repeat family protein, expressed [Source:UniProtKB/TrEMBL;Acc:Q2R2L0]	4.2074	10.7154	1.34869	5e-05
OS03G0854100	Os03g0854100 protein [Source:UniProtKB/TrEMBL;Acc:Q84T71]	81.5426	35.6365	-1.1942	5e-05
OS06G0278450	Os06g0278450 protein [Source:UniProtKB/TrEMBL;Acc:A0A0P0WV93]	11.227	5.4791	-1.03496	5e-05
OS07G0674100	Os07g0674100 protein [Source:UniProtKB/TrEMBL;Acc:A0A0P0XAB6]	7.47062	2.31411	-1.69077	5e-05
OS11G0161700	Os11g0161700 protein [Source:UniProtKB/TrEMBL;Acc:A0A0P0XZ40]	3.74759	7.58624	1.01742	5e-05
OS01G0275950	Os01g0275950 protein [Source:UniProtKB/TrEMBL;Acc:A0A0N7KCR4]	6.25162	18.3966	1.55714	5e-05
OS01G0727500	Os01g0727500 protein [Source:UniProtKB/TrEMBL;Acc:Q5JM47]	4.99472	1.75873	-1.50587	5e-05
OS09G0442400	Os09g0442400 protein [Source:UniProtKB/TrEMBL;Acc:Q67UU1]	2.57156	0.658487	-1.96542	5e-05
OS03G0817100	CASP-like protein 4B3 [Source:UniProtKB/Swiss-Prot;Acc:B9F6Z0]	4.92552	15.0449	1.61092	5e-05
OS01G0949300	Os01g0949300 protein [Source:UniProtKB/TrEMBL;Acc:Q8RZB7]	1640.23	531.338	-1.6262	5e-05
OS03G0107400	Os03g0107400 protein [Source:UniProtKB/TrEMBL;Acc:Q0DVY2]	0.745106	2.75061	1.88424	5e-05
OS01G0973150	Os01g0973150 protein [Source:UniProtKB/TrEMBL;Acc:A0A0P0VDD7]	13.6621	2.36571	-2.52983	5e-05
OS12G0101800	Os12g0101800 protein [Source:UniProtKB/TrEMBL;Acc:A0A0N7KTF2]	55.7566	126.22	1.17872	5e-05
OS10G0568900	Os10g0568900 protein [Source:UniProtKB/TrEMBL;Acc:A0A0P0XXQ7]	40.4839	8.67896	-2.22176	5e-05
OS01G0801000	DNA-(apurinic or apyrimidinic site) lyase [Source:UniProtKB/TrEMBL;Acc:Q5VQJ9]	1.74354	0.429502	-2.02128	5e-05
OS11G0602600	40S ribosomal protein S9, putative, expressed [Source:UniProtKB/TrEMBL;Acc:Q2R1J8]	117.167	51.9386	-1.17369	5e-05
OS05G0142100	Os05g0142100 protein [Source:UniProtKB/TrEMBL;Acc:Q75KL9]	11.1546	22.5353	1.01455	5e-05
OS01G0172800	Os01g0172800 protein [Source:UniProtKB/TrEMBL;Acc:Q94E65]	29.325	60.8905	1.05409	5e-05
OS07G0538400	Os07g0538400 protein [Source:UniProtKB/TrEMBL;Acc:Q0D5S8]	1.10385	4.31697	1.96748	5e-05
OS06G0692100	Os06g0692100 protein [Source:UniProtKB/TrEMBL;Acc:A0A0P0X077]	2.5038	15.4216	2.62276	5e-05
OS11G0210201	Expressed protein [Source:UniProtKB/TrEMBL;Acc:Q2R8Z8]	504.055	49.784	-3.33983	5e-05
OS01G0823700	Os01g0823700 protein [Source:UniProtKB/TrEMBL;Acc:Q0JI52]	4.34205	9.94335	1.19536	5e-05
OS06G0701400	60S acidic ribosomal protein P3 [Source:UniProtKB/Swiss-Prot;Acc:P56724]	897.341	373.386	-1.26499	5e-05
OS12G0533600	Os12g0533600 protein [Source:UniProtKB/TrEMBL;Acc:B9GDH8]	18.0208	8.58126	-1.0704	5e-05
OS07G0130450	Os07g0130450 protein [Source:UniProtKB/TrEMBL;Acc:A0A0P0X1W9]	2.57797	8.16902	1.66393	5e-05
OS06G0284900	Os06g0284900 protein [Source:UniProtKB/TrEMBL;Acc:A0A0N7KLX9]	18.2215	49.4806	1.44122	5e-05
OS01G0230200	Os01g0230200 protein [Source:UniProtKB/TrEMBL;Acc:Q5NB28]	1.2918	3.52876	1.44978	5e-05
OS01G0607200	Os01g0607200 protein [Source:UniProtKB/TrEMBL;Acc:A0A0N7KDA6]	14.8983	48.7147	1.70921	5e-05
OS02G0592400	Hypoxia-responsive family protein-like [Source:UniProtKB/TrEMBL;Acc:Q69L71]	76.3127	33.8271	-1.17374	5e-05
OS01G0114100	Os01g0114100 protein [Source:UniProtKB/TrEMBL;Acc:Q656W0]	9.56841	3.68636	-1.37608	5e-05
OS09G0493000	Os09g0493000 protein [Source:UniProtKB/TrEMBL;Acc:Q0J0M5]	62.9106	14.027	-2.1651	5e-05
OS02G0814700	Os02g0814700 protein [Source:UniProtKB/TrEMBL;Acc:A0A0P0VRI0]	620.554	281.563	-1.1401	5e-05
OS06G0157000	Os06g0157000 protein [Source:UniProtKB/TrEMBL;Acc:Q0DEF1]	41.7204	9.51186	-2.13295	5e-05
OS09G0422000	Os09g0422000 protein [Source:UniProtKB/TrEMBL;Acc:Q69P55]	182.581	366.917	1.00692	5e-05
OS01G0742400	Os01g0742400 protein [Source:UniProtKB/TrEMBL;Acc:Q5JKV7]	184.733	54.2076	-1.76888	5e-05
OS09G0480700	Os09g0480700 protein [Source:UniProtKB/TrEMBL;Acc:Q0J0W2]	42.968	13.2701	-1.69508	5e-05
OS03G0293450	Os03g0293450 protein [Source:UniProtKB/TrEMBL;Acc:A0A0N7KH32]	54.1255	22.4133	-1.27196	5e-05
OS02G0674233	Os02g0674233 protein [Source:UniProtKB/TrEMBL;Acc:Q6EPF4]	962.751	53.0367	-4.1821	5e-05
OS03G0746800	tRNA (guanine-N(7)-)-methyltransferase non-catalytic subunit [Source:UniProtKB/TrEMBL;Acc:Q94GP6]	43.1771	19.5332	-1.14434	5e-05
OS02G0726600	Os02g0726600 protein [Source:UniProtKB/TrEMBL;Acc:Q0DXY2]	250.902	122.711	-1.03186	5e-05
OS06G0531600	Os06g0531600 protein [Source:UniProtKB/TrEMBL;Acc:Q5Z787]	0	1.40253	inf	5e-05
OS01G0890600	Os01g0890600 protein [Source:UniProtKB/TrEMBL;Acc:A0A0P0VBI4]	10.6876	53.2562	2.31701	5e-05
OS09G0386200	RING-type E3 ubiquitin transferase [Source:UniProtKB/TrEMBL;Acc:Q6H593]	98.3342	30.1071	-1.70759	5e-05
OS08G0447000	D-3-phosphoglycerate dehydrogenase [Source:UniProtKB/TrEMBL;Acc:Q6ZAA5]	44.7981	106.514	1.24953	5e-05
OS01G0167400	rRNA N-glycosidase [Source:UniProtKB/TrEMBL;Acc:Q9AS85]	43.9292	15.2409	-1.52724	5e-05
OS06G0714300	Auxin-induced protein-like [Source:UniProtKB/TrEMBL;Acc:Q5Z7T1]	16.575	46.8395	1.49872	5e-05
OS03G0851000	Nascent polypeptide-associated complex subunit beta [Source:UniProtKB/TrEMBL;Acc:Q851Y9]	75.5925	30.2213	-1.32268	5e-05
OS05G0486100	Os05g0486100 protein [Source:UniProtKB/TrEMBL;Acc:Q0DH82]	10.6764	23.3211	1.12721	5e-05
OS08G0550100	Os08g0550100 protein [Source:UniProtKB/TrEMBL;Acc:Q6ZJI3]	143.723	67.2231	-1.09626	5e-05
OS03G0761000	Os03g0761000 protein [Source:UniProtKB/TrEMBL;Acc:Q94H99]	52.6419	8.63083	-2.60864	5e-05
OS01G0242600	C2 domain-containing protein-like [Source:UniProtKB/TrEMBL;Acc:Q5NA77]	13.5078	31.0863	1.20249	5e-05
OS12G0567700	60S ribosomal protein L2 [Source:UniProtKB/TrEMBL;Acc:Q2QNF3]	857.326	382.535	-1.16425	5e-05
OS03G0725400	COMPASS-like H3K4 histone methylase component WDR5A [Source:Projected from Arabidopsis thaliana (AT3G49660) UniProtKB/Swiss-Prot;Acc:Q9M2Z2]	40.1178	19.5999	-1.0334	5e-05
OS04G0547900	Nudix hydrolase 8 [Source:Projected from Arabidopsis thaliana (AT5G47240) UniProtKB/Swiss-Prot;Acc:Q8L7W2]	49.4927	20.0838	-1.30118	5e-05
OS03G0202500	F-box domain containing protein, expressed [Source:UniProtKB/TrEMBL;Acc:Q10QB3]	4.33616	2.12595	-1.02831	5e-05
OS04G0571300	Os04g0571300 protein [Source:UniProtKB/TrEMBL;Acc:Q0JAW8]	16.6517	69.7815	2.06717	5e-05
OS01G0977250	Os01g0977250 protein [Source:UniProtKB/TrEMBL;Acc:A0A0P0VDM0]	13.8088	5.00826	-1.46321	5e-05
OS07G0196300	Os07g0196300 protein [Source:UniProtKB/TrEMBL;Acc:Q6ZDP9]	2.18133	7.52265	1.78603	5e-05
OS04G0450600	Os04g0450600 protein [Source:UniProtKB/TrEMBL;Acc:B9FFG0]	6.53512	13.9264	1.09153	5e-05
OS05G0454500	Os05g0454500 protein [Source:UniProtKB/TrEMBL;Acc:Q60EN2]	17.8332	48.6375	1.44751	5e-05
OS03G0141000	Os03g0141000 protein [Source:UniProtKB/TrEMBL;Acc:A0A0P0VSV2]	50.6321	19.767	-1.35696	5e-05
OS07G0122000	Os07g0122000 protein [Source:UniProtKB/TrEMBL;Acc:Q7XIE4]	7.13005	20.4928	1.52313	5e-05
OS07G0147550	Os07g0147550 protein [Source:UniProtKB/TrEMBL;Acc:B9FVH9]	1.66414	8.95989	2.42871	5e-05
OS02G0526400	Chaperone protein ClpD, chloroplastic [Source:Projected from Arabidopsis thaliana (AT5G51070) UniProtKB/Swiss-Prot;Acc:P42762]	151.921	69.4516	-1.12924	5e-05
OS07G0162900	Os07g0162900 protein [Source:UniProtKB/TrEMBL;Acc:A0A0P0X2H6]	17.6356	4.07963	-2.11198	5e-05
OS07G0535700	Os07g0535700 protein [Source:UniProtKB/TrEMBL;Acc:Q0D5U0]	2.04564	5.08129	1.31264	5e-05
OS04G0682100	OSJNBa0032F06.15 protein [Source:UniProtKB/TrEMBL;Acc:Q7XPW6]	11.3535	25.5197	1.16848	5e-05
OS07G0570100	Os07g0570100 protein [Source:UniProtKB/TrEMBL;Acc:A0A0P0X879]	4.54619	12.5587	1.46596	5e-05
OS06G0542300	Copper-binding protein-like [Source:UniProtKB/TrEMBL;Acc:Q5Z6Y0]	93.88	299.239	1.67241	5e-05
OS04G0104350	Os04g0104350 protein [Source:UniProtKB/TrEMBL;Acc:A0A0P0W5V7]	0	3.68653	inf	5e-05
OS05G0421600	Os05g0421600 protein [Source:UniProtKB/TrEMBL;Acc:Q0DI26]	50.385	19.9281	-1.33819	5e-05
OS01G0597800	Glycosyltransferase [Source:UniProtKB/TrEMBL;Acc:Q5ZAF2]	131.215	15.0911	-3.12016	5e-05
OS01G0631700	Os01g0631700 protein [Source:UniProtKB/TrEMBL;Acc:Q0JL16]	0.440064	2.99046	2.76458	5e-05
OS10G0521400	Hydrolase, alpha/beta fold family protein, expressed [Source:UniProtKB/TrEMBL;Acc:Q9FWB6]	11.7269	3.40429	-1.78439	5e-05
OS01G0925700	Os01g0925700 protein [Source:UniProtKB/TrEMBL;Acc:A0A0P0VC65]	205.234	85.6575	-1.26062	5e-05
OS11G0153000	Expressed protein [Source:UniProtKB/TrEMBL;Acc:Q53Q69]	16.9756	52.3953	1.62598	5e-05
OS03G0280400	Os03g0280400 protein [Source:UniProtKB/TrEMBL;Acc:Q10N71]	67.9721	153.106	1.17152	5e-05
OS01G0695150	-	11.9862	4.48052	-1.41964	5e-05
OS09G0502200	Os09g0502200 protein [Source:UniProtKB/TrEMBL;Acc:Q0J0Q3]	9.39872	2.22768	-2.07692	5e-05
OS01G0666000	Os01g0666000 protein [Source:UniProtKB/TrEMBL;Acc:Q5SN48]	11.6172	0.47425	-4.61448	5e-05
OS05G0588300	Os05g0588300 protein [Source:UniProtKB/TrEMBL;Acc:Q6L5B4]	73.2053	31.9271	-1.19717	5e-05
OS05G0339000	Os05g0339000 protein [Source:UniProtKB/TrEMBL;Acc:Q5WMP2]	2.12034	7.64747	1.85069	5e-05
OS06G0679400	Os06g0679400 protein [Source:UniProtKB/TrEMBL;Acc:Q655P0]	1.28898	6.19081	2.2639	5e-05
OS03G0305200	Expressed protein [Source:UniProtKB/TrEMBL;Acc:Q10MK8]	52.125	12.4262	-2.06858	5e-05
OS05G0179950	Glycosyltransferase [Source:UniProtKB/TrEMBL;Acc:A0A0N7KK90]	32.2951	79.0287	1.29106	5e-05
OS02G0455400	Os02g0455400 protein [Source:UniProtKB/TrEMBL;Acc:A0A0N7KF86]	7.05917	16.0309	1.18329	5e-05
OS04G0322100	OSJNBb0062H02.10 protein [Source:UniProtKB/TrEMBL;Acc:Q7XW32]	4.19554	20.7293	2.30474	5e-05
OS06G0690200	Os06g0690200 protein [Source:UniProtKB/TrEMBL;Acc:A0A0P0X0D3]	20.1297	50.7539	1.33419	5e-05
OS03G0194100	C2 domain-containing protein, putative, expressed [Source:UniProtKB/TrEMBL;Acc:Q8H7W2]	24.2657	65.6691	1.4363	5e-05
OS07G0663750	Os07g0663750 protein [Source:UniProtKB/TrEMBL;Acc:A0A0N7KP06]	10.3336	194.374	4.23342	5e-05
OS02G0254600	Os02g0254600 protein [Source:UniProtKB/TrEMBL;Acc:Q6EN51]	44.298	10.3576	-2.09655	5e-05
OS04G0413600	40S ribosomal protein S14 [Source:UniProtKB/TrEMBL;Acc:Q7XSA6]	312.472	147.886	-1.07924	5e-05
OS07G0541000	Os07g0541000 protein [Source:UniProtKB/TrEMBL;Acc:Q84S65]	0.927937	5.54518	2.57913	5e-05
OS01G0693300	Acid phosphatase ACP2 [Source:UniProtKB/TrEMBL;Acc:Q5N7Q9]	30.6486	14.9	-1.0405	5e-05
OS04G0482300	OSJNBb0011N17.18 protein [Source:UniProtKB/TrEMBL;Acc:Q7XUP5]	6.8572	2.34779	-1.54632	5e-05
OS07G0571300	Os07g0571300 protein [Source:UniProtKB/TrEMBL;Acc:Q6YTV2]	8.49532	2.033	-2.06306	5e-05
OS02G0270200	Os02g0270200 protein [Source:UniProtKB/TrEMBL;Acc:Q0E256]	0.974121	6.19149	2.66811	5e-05
OS08G0366050	Os08g0366050 protein [Source:UniProtKB/TrEMBL;Acc:A0A0P0XF90]	20.698	7.61398	-1.44277	5e-05
OS07G0417200	Os07g0417200 protein [Source:UniProtKB/TrEMBL;Acc:Q0D6Z2]	4.54863	343.952	6.24063	5e-05
OS09G0500100	Os09g0500100 protein [Source:UniProtKB/TrEMBL;Acc:Q0J0S9]	0.766928	2.71522	1.82391	5e-05
OS10G0562900	-	174.244	10.102	-4.10841	5e-05
OS03G0239300	C2H2 transcription factor [Source:UniProtKB/TrEMBL;Acc:Q10PC4]	16.2206	85.2897	2.39454	5e-05
OS01G0246400	Os01g0246400 protein [Source:UniProtKB/TrEMBL;Acc:Q9XHY5]	25.4883	1.81592	-3.81107	5e-05
OS02G0736150	Os02g0736150 protein [Source:UniProtKB/TrEMBL;Acc:A0A0P0VP39]	5.35829	2.20421	-1.28151	5e-05
OS05G0535600	Os05g0535600 protein [Source:UniProtKB/TrEMBL;Acc:A0A0N7KL55]	0.779215	3.28683	2.0766	5e-05
OS01G0703400	Farnesyl diphosphate synthase [Source:UniProtKB/TrEMBL;Acc:O04882]	6.37747	16.3873	1.36152	5e-05
OS11G0260100	Os11g0260100 protein [Source:UniProtKB/TrEMBL;Acc:Q53L02]	0	3.59888	inf	5e-05
OS01G0185350	-	100.704	38.1013	-1.4022	5e-05
OS05G0114700	Os05g0114700 protein [Source:UniProtKB/TrEMBL;Acc:C7J250]	5.00409	25.1203	2.32767	5e-05
OS01G0841600	Os01g0841600 protein [Source:UniProtKB/TrEMBL;Acc:Q8LR75]	54.6164	18.8996	-1.53098	5e-05
OS06G0647700	Os06g0647700 protein [Source:UniProtKB/TrEMBL;Acc:Q0DAK0]	1.53264	3.36127	1.13299	5e-05
OS02G0697600	26S proteosome regulatory subunit-like [Source:UniProtKB/TrEMBL;Acc:Q6Z8F7]	14.9249	5.86538	-1.34743	5e-05
OS06G0674100	Os06g0674100 protein [Source:UniProtKB/TrEMBL;Acc:Q0DA67]	11.3301	55.7435	2.29864	5e-05
OS06G0650900	Os06g0650900 protein [Source:UniProtKB/TrEMBL;Acc:Q67UQ4]	283.554	53.2653	-2.41236	5e-05
OS08G0346900	Os08g0346900 protein [Source:UniProtKB/TrEMBL;Acc:A0A0P0XEP6]	8.24453	79.5458	3.27028	5e-05
OS08G0138700	Calcium/calmodulin-regulated receptor-like kinase 1 [Source:Projected from Arabidopsis thaliana (AT5G54590) UniProtKB/Swiss-Prot;Acc:Q9FIU5]	0.41491	2.63731	2.6682	5e-05
OS07G0166600	Os07g0166600 protein [Source:UniProtKB/TrEMBL;Acc:A0A0P0X2T0]	134.352	61.6025	-1.12495	5e-05
OS01G0795200	Os01g0795200 protein [Source:UniProtKB/TrEMBL;Acc:Q0JIK5]	30.777	184.656	2.58492	5e-05
OS06G0714700	Os06g0714700 protein [Source:UniProtKB/TrEMBL;Acc:Q5Z9Q6]	111.522	34.5928	-1.68879	5e-05
OS07G0659900	Os07g0659900 protein [Source:UniProtKB/TrEMBL;Acc:Q8H5B5]	59.5953	28.6893	-1.05469	5e-05
OS02G0180700	Os02g0180700 protein [Source:UniProtKB/TrEMBL;Acc:Q6H817]	47.1422	14.1467	-1.73656	5e-05
OS01G0891700	ERECTA-like kinase 1-like [Source:UniProtKB/TrEMBL;Acc:Q8S0M3]	2.22998	5.27607	1.24243	5e-05
OS03G0406250	-	19.6514	8.64834	-1.18414	5e-05
OS01G0121200	Os01g0121200 protein [Source:UniProtKB/TrEMBL;Acc:Q0JR40]	3.04856	32.0391	3.39363	5e-05
OS11G0209000	Os11g0209000 protein [Source:UniProtKB/TrEMBL;Acc:Q0ITX7]	38.0166	133.57	1.81289	5e-05
OS05G0492200	Os05g0492200 protein [Source:UniProtKB/TrEMBL;Acc:B7F9W6]	0.392368	2.69161	2.77819	5e-05
OS04G0247700	Os04g0247700 protein [Source:UniProtKB/TrEMBL;Acc:A0A0P0W7U5]	7.71975	26.9037	1.80118	5e-05
OS12G0158600	HVA22-like protein [Source:UniProtKB/TrEMBL;Acc:B9GBZ6]	8.86008	24.3264	1.45713	5e-05
OS01G0606900	Heat shock-like protein [Source:UniProtKB/TrEMBL;Acc:Q5ZBN6]	70.8694	20.8667	-1.76396	5e-05
OS07G0575500	Beta-hexosaminidase [Source:UniProtKB/TrEMBL;Acc:A0A0P0X7V8]	10.6124	4.85026	-1.12962	5e-05
OS02G0591800	Os02g0591800 protein [Source:UniProtKB/TrEMBL;Acc:Q69L77]	48.894	23.6375	-1.04858	5e-05
OS04G0226800	Os04g0226800 protein [Source:UniProtKB/TrEMBL;Acc:A0A0P0W7S1]	3.3826	1.61083	-1.07033	5e-05
OS11G0123500	Os11g0123500 protein [Source:UniProtKB/TrEMBL;Acc:Q2RB64]	3.12558	11.2221	1.84415	5e-05
OS03G0663400	Os03g0663400 protein [Source:UniProtKB/TrEMBL;Acc:Q75GX3]	85.4399	18.5581	-2.20286	5e-05
OS02G0440900	Os02g0440900 protein [Source:UniProtKB/TrEMBL;Acc:A0A0P0VIJ6]	0.289286	2.01159	2.79777	5e-05
OS08G0114400	Os08g0114400 protein [Source:UniProtKB/TrEMBL;Acc:Q6YXT6]	17.3935	234.645	3.75386	5e-05
OS07G0529600	Thiamine thiazole synthase, chloroplastic [Source:UniProtKB/TrEMBL;Acc:Q7XXS4]	13166.7	6144.18	-1.0996	5e-05
OS11G0482901	Os11g0482901 protein [Source:UniProtKB/TrEMBL;Acc:A0A0N7KSX7]	5.35767	14.4109	1.42749	5e-05
OS04G0411800	OSJNBa0073L04.5 protein [Source:UniProtKB/TrEMBL;Acc:Q7XVG5]	83.3095	174.614	1.06762	5e-05
OS09G0412700	Os09g0412700 protein [Source:UniProtKB/TrEMBL;Acc:Q6ES39]	57.6201	221.123	1.9402	5e-05
OS05G0541100	Os05g0541100 protein [Source:UniProtKB/TrEMBL;Acc:Q0DGC3]	6.79882	2.54174	-1.41947	5e-05
OS06G0539066	Os06g0539066 protein [Source:UniProtKB/TrEMBL;Acc:C7J3A0]	13.2712	2.99705	-2.14669	5e-05
OS05G0128000	Os05g0128000 protein [Source:UniProtKB/TrEMBL;Acc:Q0DL24]	6.56874	1.7129	-1.93918	5e-05
OS09G0501200	Os09g0501100 protein [Source:UniProtKB/TrEMBL;Acc:B7E905]	99.2627	41.3245	-1.26426	5e-05
OS08G0520900	Isoamylase 1, chloroplastic [Source:Projected from Arabidopsis thaliana (AT2G39930) UniProtKB/Swiss-Prot;Acc:O04196]	3.91552	9.36061	1.2574	5e-05
OS02G0720600	Os02g0720600 protein [Source:UniProtKB/TrEMBL;Acc:Q6Z674]	6.62238	1.65524	-2.00031	5e-05
OS01G0118400	Os01g0118400 protein [Source:UniProtKB/TrEMBL;Acc:A0A0P0UXI8]	134.09	7.97171	-4.07217	5e-05
OS04G0286300	Os04g0286300 protein [Source:UniProtKB/TrEMBL;Acc:A0A0P0W7Y8]	0.99936	2.87957	1.52678	5e-05
OS11G0432400	2-oxoglutarate/malate translocator (Clone OMT103), mitochondrial membrane-proso millet [Source:UniProtKB/TrEMBL;Acc:Q53PA7]	4.7213	9.50113	1.00892	5e-05
OS12G0596300	Os12g0596300 protein [Source:UniProtKB/TrEMBL;Acc:C7JA40]	5.21512	13.8806	1.41229	5e-05
OS04G0671200	OSJNBa0043A12.39 protein [Source:UniProtKB/TrEMBL;Acc:Q7XR46]	86.3029	33.5627	-1.36255	5e-05
OS07G0553700	Mitochondrial pyruvate carrier [Source:UniProtKB/TrEMBL;Acc:Q0D5K8]	10.3011	33.6029	1.70579	5e-05
OS11G0144900	Expressed protein [Source:UniProtKB/TrEMBL;Acc:Q2RAN1]	13.4022	4.43666	-1.59493	5e-05
OS07G0585900	Os07g0585900 protein [Source:UniProtKB/TrEMBL;Acc:Q8GRW3]	19.4016	59.8851	1.62602	5e-05
OS11G0489250	Cytochrome P450 family protein, expressed [Source:UniProtKB/TrEMBL;Acc:Q2R447]	5.89642	18.1855	1.62488	5e-05
OS05G0166450	Os05g0166450 protein [Source:UniProtKB/TrEMBL;Acc:A0A0P0WIJ5]	27.8409	13.5185	-1.04227	5e-05
OS01G0511600	Os01g0511600 protein [Source:UniProtKB/TrEMBL;Acc:B7EKF2]	31.7219	79.5953	1.3272	5e-05
OS09G0539200	Os09g0539200 protein [Source:UniProtKB/TrEMBL;Acc:A0A0P0XPR0]	0.589788	1.39041	1.23724	5e-05
OS05G0155400	Os05g0155400 protein [Source:UniProtKB/TrEMBL;Acc:Q0DKL8]	3.62424	8.5737	1.24224	5e-05
OS03G0353400	17.7 kDa low temperature induced protein [Source:UniProtKB/TrEMBL;Acc:Q7XXS2]	2258.6	1080.5	-1.06373	5e-05
OS11G0569300	Os11g0569300 protein [Source:UniProtKB/TrEMBL;Acc:C7J886]	39.8542	7.18287	-2.4721	5e-05
OS01G0283300	GABA-A receptor epsilon-like subunit [Source:UniProtKB/TrEMBL;Acc:Q9ARY7]	19.3136	44.9769	1.21957	5e-05
OS02G0681200	Os02g0681200 protein [Source:UniProtKB/TrEMBL;Acc:Q6EPN1]	555.62	125.914	-2.14166	5e-05
OS01G0160700	Os01g0160700 protein [Source:UniProtKB/TrEMBL;Acc:Q9LGK8]	1.60851	5.44828	1.76007	5e-05
OS04G0102500	OSJNBa0068L06.8 protein [Source:UniProtKB/TrEMBL;Acc:Q7XTB5]	28.6154	13.35	-1.09996	5e-05
OS02G0176650	-	33.5734	10.7891	-1.63775	5e-05
OS07G0141450	Os07g0141450 protein [Source:UniProtKB/TrEMBL;Acc:A0A0P0X259]	6.72447	19.6501	1.54704	5e-05
OS09G0482640	Os09g0482640 protein [Source:UniProtKB/TrEMBL;Acc:B7EPB0]	5.41344	17.5707	1.69855	5e-05
OS03G0794200	Os03g0794200 protein [Source:UniProtKB/TrEMBL;Acc:A0A0N7KI73]	35.2753	5.34904	-2.72131	5e-05
OS11G0532751	Os11g0532751 protein [Source:UniProtKB/TrEMBL;Acc:A0A0P0Y346]	2.29369	0	#NAME?	5e-05
OS06G0623600	Os06g0623600 protein [Source:UniProtKB/TrEMBL;Acc:Q69U02]	15.2973	46.1662	1.59356	5e-05
OS10G0519700	Mitochondrial import inner membrane translocase subunit Tim17 family protein, expressed [Source:UniProtKB/TrEMBL;Acc:Q9FWD5]	35.5602	8.86831	-2.00353	5e-05
OS06G0239100	Os06g0239100 protein [Source:UniProtKB/TrEMBL;Acc:Q67VB1]	9.43514	3.53384	-1.41681	5e-05
OS09G0480600	Os09g0480600 protein [Source:UniProtKB/TrEMBL;Acc:Q0J0W3]	10.9331	35.7634	1.70979	5e-05
OS11G0582100	Os11g0582100 protein [Source:UniProtKB/TrEMBL;Acc:Q2R227]	391.496	181.21	-1.11134	5e-05
OS07G0130000	Os07g0130000 protein [Source:UniProtKB/TrEMBL;Acc:A0A0P0X1Y4]	2.83046	8.41735	1.57233	5e-05
OS09G0538400	Transcription repressor MYB4 [Source:Projected from Arabidopsis thaliana (AT4G38620) UniProtKB/Swiss-Prot;Acc:Q9SZP1]	54.3869	201.725	1.89106	5e-05
OS03G0786400	Os03g0786400 protein [Source:UniProtKB/TrEMBL;Acc:A0A0P0W3U8]	17.5399	5.6946	-1.62297	5e-05
OS10G0136500	Os10g0136500 protein [Source:UniProtKB/TrEMBL;Acc:Q7XH16]	97.4438	40.3948	-1.2704	5e-05
OS05G0119100	Os05g0119100 protein [Source:UniProtKB/TrEMBL;Acc:A0A0P0WHK1]	1.99495	0	#NAME?	5e-05
OS01G0694000	Os01g0694000 protein [Source:UniProtKB/TrEMBL;Acc:Q0JK65]	7.72305	0.495351	-3.96265	5e-05
OS01G0155200	Serine/threonine-protein kinase [Source:UniProtKB/TrEMBL;Acc:Q943Q1]	6.63692	1.14485	-2.53535	5e-05
OS03G0724500	Os03g0724500 protein [Source:UniProtKB/TrEMBL;Acc:A0A0P0W2D1]	43.7754	16.0596	-1.44668	5e-05
OS06G0591200	Os06g0591200 protein [Source:UniProtKB/TrEMBL;Acc:Q69X78]	3.38721	98.2691	4.85857	5e-05
OS04G0266900	OSJNBa0072D08.7 protein [Source:UniProtKB/TrEMBL;Acc:Q7XWP9]	0.84748	2.64768	1.64348	5e-05
OS02G0617800	Os02g0617800 protein [Source:UniProtKB/TrEMBL;Acc:A0A0P0VLX9]	153.87	70.1284	-1.13364	5e-05
OS07G0416900	Os07g0416900 protein [Source:UniProtKB/TrEMBL;Acc:Q8GVJ4]	2.10617	409.902	7.60451	5e-05
OS07G0688200	MYB transcription factor [Source:UniProtKB/TrEMBL;Acc:Q0D3F9]	3.33977	0.366687	-3.18713	5e-05
OS10G0475900	Os10g0475900 protein [Source:UniProtKB/TrEMBL;Acc:Q7XDE7]	1.99323	4.4813	1.16881	5e-05
OS02G0613000	Os02g0613000 protein [Source:UniProtKB/TrEMBL;Acc:Q0DZK7]	5.82997	1.91201	-1.6084	5e-05
OS10G0191300	Os10g0191300 protein [Source:UniProtKB/TrEMBL;Acc:Q8LMW8]	0	3.58531	inf	5e-05
OS01G0721500	NBS-LRR-like protein [Source:UniProtKB/TrEMBL;Acc:Q5JMA8]	2.57669	11.8169	2.19726	5e-05
OS02G0761400	Os02g0761400 protein [Source:UniProtKB/TrEMBL;Acc:A0A0P0VPR8]	480.236	188.547	-1.34882	5e-05
OS09G0456850	Os09g0456850 protein [Source:UniProtKB/TrEMBL;Acc:A0A0P0XN50]	44.2655	96.1205	1.11866	5e-05
OS07G0124400	Os07g0124400 protein [Source:UniProtKB/TrEMBL;Acc:A0A0P0X274]	11.6357	2.29029	-2.34495	5e-05
OS07G0657400	Os07g0657400 protein [Source:UniProtKB/TrEMBL;Acc:Q8GRV4]	32.1198	13.3326	-1.2685	5e-05
OS08G0530200	Os08g0530200 protein [Source:UniProtKB/TrEMBL;Acc:Q6ZIA1]	141.721	64.4404	-1.13702	5e-05
OS03G0326200	Phospholipid-transporting ATPase [Source:UniProtKB/TrEMBL;Acc:A0A0P0VX09]	3.78788	11.2577	1.57145	5e-05
OS02G0269600	Os02g0269600 protein [Source:UniProtKB/TrEMBL;Acc:A0A0P0VHD1]	1.12986	78.2599	6.11406	5e-05
OS06G0667000	Os06g0667000 protein [Source:UniProtKB/TrEMBL;Acc:Q655V6]	2.76871	9.73327	1.81371	5e-05
OS07G0162600	Os07g0162600 protein [Source:UniProtKB/TrEMBL;Acc:Q8GRZ3]	107.112	268.794	1.32739	5e-05
OS06G0143400	Acyl-[acyl-carrier-protein] hydrolase [Source:UniProtKB/TrEMBL;Acc:Q9SNP5]	14.4266	4.53138	-1.6707	5e-05
OS02G0718600	Os02g0718600 protein [Source:UniProtKB/TrEMBL;Acc:A0A0P0VNT8]	49.625	11.5383	-2.10463	5e-05
OS02G0437200	Os02g0437200 protein [Source:UniProtKB/TrEMBL;Acc:A0A0P0VIH5]	44.4412	18.3133	-1.27901	5e-05
OS03G0741400	Os03g0741400 protein [Source:UniProtKB/TrEMBL;Acc:Q75KW2]	18.5473	47.1677	1.34659	5e-05
OS08G0247600	Os08g0247600 protein [Source:UniProtKB/TrEMBL;Acc:Q0J6Z0]	4.49221	1.58759	-1.50059	5e-05
OS01G0635200	Os01g0635200 protein [Source:UniProtKB/TrEMBL;Acc:Q0JL02]	35.4912	86.8418	1.29093	5e-05
OS02G0793700	Probable steroid-binding protein 3 [Source:Projected from Arabidopsis thaliana (AT2G24940) UniProtKB/Swiss-Prot;Acc:Q9SK39]	230.344	484.568	1.0729	5e-05
OS10G0447900	Os10g0447900 protein [Source:UniProtKB/TrEMBL;Acc:A3C592]	112.879	47.3033	-1.25476	5e-05
OS03G0761900	Os03g0761900 protein [Source:UniProtKB/TrEMBL;Acc:Q94H92]	2.31173	7.15198	1.62937	5e-05
OS03G0826800	Expressed protein [Source:UniProtKB/TrEMBL;Acc:Q94GF4]	162.192	623.526	1.94274	5e-05
OS06G0675600	Os06g0675600 protein [Source:UniProtKB/TrEMBL;Acc:Q653V8]	1.82251	15.5768	3.0954	5e-05
OS03G0234600	Os03g0234600 protein [Source:UniProtKB/TrEMBL;Acc:A0A0P0VV48]	20.5792	8.47703	-1.27956	5e-05
OS05G0583000	Os05g0583000 protein [Source:UniProtKB/TrEMBL;Acc:Q75HY3]	1.00844	5.96548	2.56451	5e-05
OS06G0115500	60S ribosomal protein L13 [Source:UniProtKB/TrEMBL;Acc:Q9LWS2]	262.328	119.58	-1.13339	5e-05
OS06G0236300	Os06g0236300 protein [Source:UniProtKB/TrEMBL;Acc:Q67V82]	2.03408	11.0914	2.447	5e-05
OS09G0541050	Os09g0541050 protein [Source:UniProtKB/TrEMBL;Acc:A0A0P0XQN9]	1420.89	471.118	-1.59264	5e-05
OS06G0296700	Embryogenesis transmembrane protein-like [Source:UniProtKB/TrEMBL;Acc:Q5Z6J6]	4.22257	16.073	1.92844	5e-05
OS03G0110600	Os03g0110600 protein [Source:UniProtKB/TrEMBL;Acc:A0A0P0VS42]	3.9978	1.71021	-1.22503	5e-05
OS01G0845100	Os01g0845000 protein [Source:UniProtKB/TrEMBL;Acc:Q5N9N9]	30.301	6.35891	-2.25251	5e-05
OS10G0189600	Long chain base biosynthesis protein 1c [Source:UniProtKB/Swiss-Prot;Acc:Q7G4P2]	20.0818	6.58357	-1.60894	5e-05
OS08G0548700	Os08g0548700 protein [Source:UniProtKB/TrEMBL;Acc:A0A0P0XK11]	11.5232	28.3039	1.29646	5e-05
OS07G0153400	Kelch repeat containing F-box protein family-like [Source:UniProtKB/TrEMBL;Acc:Q69NY4]	40.0168	82.7704	1.04851	5e-05
OS12G0281300	NB-ARC domain containing protein, expressed [Source:UniProtKB/TrEMBL;Acc:Q2QTV8]	1.07429	2.34121	1.12387	5e-05
OS02G0705100	Hydrolase, alpha/beta fold family-like [Source:UniProtKB/TrEMBL;Acc:Q6YVH6]	52.2613	3.20208	-4.02866	5e-05
OS03G0568500	Os03g0568500 protein [Source:UniProtKB/TrEMBL;Acc:Q10I13]	69.2716	28.3528	-1.28877	5e-05
OS05G0578500	Os05g0578500 protein [Source:UniProtKB/TrEMBL;Acc:Q6L5E8]	9.06352	1.40346	-2.69108	5e-05
OS06G0106800	Os06g0106800 protein [Source:UniProtKB/TrEMBL;Acc:Q5VS63]	0.888193	9.60637	3.43505	5e-05
OS11G0602500	Os11g0602500 protein [Source:UniProtKB/TrEMBL;Acc:A0A0P0Y445]	159.58	71.6724	-1.15479	5e-05
OS09G0413500	Os09g0413500 protein [Source:UniProtKB/TrEMBL;Acc:A0A0P0XLP8]	153.628	49.754	-1.62656	5e-05
OS01G0959200	Os01g0959200 protein [Source:UniProtKB/TrEMBL;Acc:A0A0P0VD37]	77.6017	4.14439	-4.22686	5e-05
OS08G0151400	Os08g0151400 protein [Source:UniProtKB/TrEMBL;Acc:Q0J803]	115.011	48.6902	-1.24006	5e-05
OS02G0817400	Os02g0817400 protein [Source:UniProtKB/TrEMBL;Acc:Q6K698]	12.1563	5.45556	-1.1559	5e-05
OS07G0442800	Os04g0115200 protein [Source:UniProtKB/TrEMBL;Acc:Q6YT99]	4.46044	10.5691	1.24459	5e-05
OS11G0594000	Os11g0594000 protein [Source:UniProtKB/TrEMBL;Acc:Q2R1T1]	2.99289	13.4765	2.17083	5e-05
OS03G0109900	Os03g0109900 protein [Source:UniProtKB/TrEMBL;Acc:A0A0P0VS29]	29.2117	67.2599	1.2032	5e-05
OS11G0571900	Os11g0571900 protein [Source:UniProtKB/TrEMBL;Acc:Q2R2B9]	2.94761	9.94735	1.75477	5e-05
OS04G0432100	OSJNBa0084A10.13 protein [Source:UniProtKB/TrEMBL;Acc:Q7XQP2]	12.0354	1.16006	-3.37502	5e-05
OS08G0398450	Os08g0398450 protein [Source:UniProtKB/TrEMBL;Acc:A0A0P0XFH8]	96.6993	209.088	1.11253	5e-05
OS12G0637500	Os12g0637500 protein [Source:UniProtKB/TrEMBL;Acc:A0A0P0YCH2]	4.26426	33.849	2.98875	5e-05
OS07G0677600	Peroxidase [Source:UniProtKB/TrEMBL;Acc:Q7XIW9]	14.6371	53.4462	1.86846	5e-05
OS02G0731400	Os02g0731400 protein [Source:UniProtKB/TrEMBL;Acc:B7F9Y7]	6.44928	23.6693	1.87581	5e-05
OS11G0153100	Os11g0153100 protein [Source:UniProtKB/TrEMBL;Acc:C7J933]	19.2164	57.7965	1.58864	5e-05
OS07G0475900	Os07g0475900 protein [Source:UniProtKB/TrEMBL;Acc:A0A0P0X6M1]	3.61293	17.1817	2.24963	5e-05
OS02G0114033	Os02g0114033 protein [Source:UniProtKB/TrEMBL;Acc:A0A0P0VDV3]	7.39743	14.9297	1.01309	5e-05
OS03G0665800	Expressed protein [Source:UniProtKB/TrEMBL;Acc:Q75H93]	22.9505	11.0641	-1.05264	5e-05
OS02G0194900	-	0.763397	5.67764	2.89479	5e-05
OS01G0743300	Os01g0743300 protein [Source:UniProtKB/TrEMBL;Acc:Q5JKV3]	14.2178	30.5838	1.10507	5e-05
OS01G0246500	Os01g0246500 protein [Source:UniProtKB/TrEMBL;Acc:Q0JP39]	12.5967	6.25271	-1.01049	5e-05
OS01G0855600	Os01g0855600 protein [Source:UniProtKB/TrEMBL;Acc:Q7E5I4]	153.883	31.8555	-2.27222	5e-05
OS09G0371300	Os09g0371300 protein [Source:UniProtKB/TrEMBL;Acc:A0A0P0XLR0]	7.09368	14.2	1.00128	5e-05
OS01G0214500	Os01g0214500 protein [Source:UniProtKB/TrEMBL;Acc:Q5QNJ2]	154.523	49.3936	-1.64542	5e-05
OS03G0389100	ICE-like protease p20 domain containing protein, expressed [Source:UniProtKB/TrEMBL;Acc:Q75LQ8]	4.31961	10.8114	1.32358	5e-05
OS01G0976800	Os01g0976800 protein [Source:UniProtKB/TrEMBL;Acc:Q5JNB8]	11.0993	4.07523	-1.44552	5e-05
OS02G0570800	Os02g0570800 protein [Source:UniProtKB/TrEMBL;Acc:A0A0P0VKM8]	4.0925	180.832	5.46552	5e-05
OS06G0549900	Os06g0549900 protein [Source:UniProtKB/TrEMBL;Acc:Q0DBM6]	3.14462	52.0935	4.05015	5e-05
OS01G0384800	Os01g0384800 protein [Source:UniProtKB/TrEMBL;Acc:Q5VNY3]	659.902	76.2679	-3.1131	5e-05
OS06G0633900	Os06g0633900 protein [Source:UniProtKB/TrEMBL;Acc:A0A0P0WZI8]	0.446938	2.15713	2.27096	5e-05
OS05G0405600	Os05g0405600 protein [Source:UniProtKB/TrEMBL;Acc:A0A0P0WM73]	9.41975	20.362	1.11212	5e-05
OS01G0788400	Pectinesterase/pectinesterase inhibitor 18 [Source:Projected from Arabidopsis thaliana (AT1G11580) UniProtKB/Swiss-Prot;Acc:Q1JPL7]	0.560114	3.51649	2.65034	5e-05
OS09G0472100	Os09g0472100 protein [Source:UniProtKB/TrEMBL;Acc:Q6K4D2]	3.53425	25.2885	2.83901	5e-05
OS01G0185900	Os01g0185900 protein [Source:UniProtKB/TrEMBL;Acc:Q5VRX5]	0.738543	8.2005	3.47296	5e-05
OS08G0500700	Os08g0500700 protein [Source:UniProtKB/TrEMBL;Acc:A0A0P0XIF8]	76.6684	35.4223	-1.11397	5e-05
OS01G0267300	Os01g0267300 protein [Source:UniProtKB/TrEMBL;Acc:A0A0P0V0Z0]	56.4397	25.2142	-1.16247	5e-05
OS03G0128200	Os03g0128200 protein [Source:UniProtKB/TrEMBL;Acc:A0A0P0VSN8]	9.29554	23.0809	1.31209	5e-05
OS04G0206500	Glycosyltransferase [Source:UniProtKB/TrEMBL;Acc:Q7XWK3]	47.1496	14.157	-1.73573	5e-05
OS04G0115200	Os04g0115200 protein [Source:UniProtKB/TrEMBL;Acc:Q6YT99]	1.78304	6.06743	1.76675	5e-05
OS12G0514500	Heat shock protein 90-6, mitochondrial [Source:Projected from Arabidopsis thaliana (AT3G07770) UniProtKB/Swiss-Prot;Acc:F4JFN3]	126.152	42.2811	-1.57708	5e-05
OS07G0162400	Os07g0162400 protein [Source:UniProtKB/TrEMBL;Acc:Q8GSJ3]	125.039	256.651	1.03743	5e-05
OS08G0129900	Os08g0129900 protein [Source:UniProtKB/TrEMBL;Acc:A0A0N7KP82]	19.9447	3.18426	-2.64697	5e-05
OS06G0594400	Kelch repeat-containing F-box-like [Source:UniProtKB/TrEMBL;Acc:Q69UE9]	88.2616	15.7986	-2.48199	5e-05
OS09G0428000	Os09g0428000 protein [Source:UniProtKB/TrEMBL;Acc:A0A0P0XM05]	2.96407	12.8215	2.11291	5e-05
OS01G0647700	Alpha/beta hydrolase-like [Source:UniProtKB/TrEMBL;Acc:Q5VQE5]	3.21714	7.69207	1.25759	5e-05
OS09G0332700	Os09g0332700 protein [Source:UniProtKB/TrEMBL;Acc:A0A0P0XK88]	24.8919	52.1356	1.06659	5e-05
OS09G0452900	Hexosyltransferase [Source:UniProtKB/TrEMBL;Acc:Q67UZ8]	31.984	9.78404	-1.70885	5e-05
OS01G0306400	Os01g0306400 protein [Source:UniProtKB/TrEMBL;Acc:A0A0N7KCU0]	3.27727	0	#NAME?	5e-05
OS03G0186600	Os03g0186600 protein [Source:UniProtKB/TrEMBL;Acc:Q10QR7]	3.62132	19.0192	2.39287	5e-05
OS01G0337500	H+-pyrophosphatase [Source:UniProtKB/TrEMBL;Acc:Q94CP2]	0.678348	14.14	4.38161	5e-05
OS09G0419500	Os09g0419500 protein [Source:UniProtKB/TrEMBL;Acc:Q6ERQ9]	6.94746	2.44198	-1.50844	5e-05
OS06G0207000	Pantothenate kinase 1 [Source:UniProtKB/Swiss-Prot;Acc:Q69TF4]	13.7704	36.5661	1.40894	5e-05
OS12G0111800	Peroxidase [Source:UniProtKB/TrEMBL;Acc:Q5U1F7]	0	1.68803	inf	5e-05
OS11G0153900	Ribonuclease [Source:UniProtKB/TrEMBL;Acc:Q53QG3]	24.0698	8.49907	-1.50185	5e-05
OS06G0292301	Os06g0292301 protein [Source:UniProtKB/TrEMBL;Acc:A0A0N7KLY5]	7.55126	3.45265	-1.12902	5e-05
OS01G0752200	Os01g0752200 protein [Source:UniProtKB/TrEMBL;Acc:Q5JMX9]	36.7554	8.89964	-2.04614	5e-05
OS02G0550850	Os02g0550850 protein [Source:UniProtKB/TrEMBL;Acc:A0A0P0VK49]	22.5939	10.3472	-1.12669	5e-05
OS12G0468600	Amidohydrolase family protein, expressed [Source:UniProtKB/TrEMBL;Acc:Q2QRA2]	5.52282	12.1405	1.13635	5e-05
OS02G0540700	RING-type E3 ubiquitin transferase [Source:UniProtKB/TrEMBL;Acc:Q6ETF7]	56.855	11.4737	-2.30895	5e-05
OS06G0705500	Os06g0705500 protein [Source:UniProtKB/TrEMBL;Acc:Q5Z8U9]	12.0073	25.3883	1.08025	5e-05
OS11G0102301	Os11g0102301 protein [Source:UniProtKB/TrEMBL;Acc:A0A0P0XXQ4]	10.0255	28.6407	1.5144	5e-05
OS05G0459900	60S ribosomal protein L36 [Source:UniProtKB/TrEMBL;Acc:Q6L510]	1592.11	762.748	-1.06166	5e-05
OS05G0104650	Os05g0104650 protein [Source:UniProtKB/TrEMBL;Acc:B9FM04]	1.91976	0.942832	-1.02585	5e-05
OS02G0115950	Os02g0115950 protein [Source:UniProtKB/TrEMBL;Acc:A0A0P0VDW8]	165.976	55.0415	-1.59238	5e-05
[truncated: 1,423 more rows]
