# Supplementary material for: Identification of a Novel Semi-Dominant Spotted-Leaf Mutant with Enhanced Resistance to Xanthomonas oryzae pv. oryzae in Rice
Source: Int J Mol Sci. 2018 Nov 27;19(12):3766. doi: 10.3390/ijms19123766 (PMC6321207; doi:10.3390/ijms19123766)
Supplement: Supplementary file 1 [file ijms-19-03766-s001.zip › Supplementary Data S2. GO enrichment analysis of DEGs..xlsx]

## Sheet: Total
Supplementary Data S2. GO enrichment analysis of DEGs.
GO Accession	GO Term	GO Ontology	Number of GO-annotated genes in cluster	Total number of GO-annotated genes in assembly	Hypergeometric p-value. Bonferroni adjusted
GO:0003735	structural constituent of ribosome	F	80	329	1.45e-11
GO:0005198	structural molecule activity	F	83	424	7.66e-07
GO:0046906	tetrapyrrole binding	F	89	575	0.01017
GO:0020037	heme binding	F	85	544	0.01097
GO:0016102	diterpenoid biosynthetic process	P	15	45	0.02932
GO:0022626	cytosolic ribosome	C	89	315	4.74e-19
GO:0044445	cytosolic part	C	92	339	2.08e-18
GO:0044391	ribosomal subunit	C	74	244	1.35e-17
GO:0022625	cytosolic large ribosomal subunit	C	43	123	3.16e-12
GO:0005840	ribosome	C	97	462	1.74e-11
GO:0015934	large ribosomal subunit	C	44	143	2.63e-10
GO:0022627	cytosolic small ribosomal subunit	C	30	94	3.78e-07
GO:0030529	ribonucleoprotein complex	C	107	630	6.77e-07
GO:0016023	cytoplasmic membrane-bounded vesicle	C	558	4739	1.09e-06
GO:0031410	cytoplasmic vesicle	C	558	4739	1.09e-06
GO:0031988	membrane-bounded vesicle	C	558	4748	1.47e-06
GO:0031982	vesicle	C	558	4752	1.67e-06
GO:0015935	small ribosomal subunit	C	30	101	2.51e-06
GO:0005618	cell wall	C	116	793	0.00055
GO:0030312	external encapsulating structure	C	116	804	0.00107
GO:0005911	cell-cell junction	C	148	1101	0.00287
GO:0009506	plasmodesma	C	148	1101	0.00287
GO:0030054	cell junction	C	148	1101	0.00287
GO:0055044	symplast	C	148	1101	0.00287
GO:0005576	extracellular region	C	135	988	0.00313
GO:0071944	cell periphery	C	338	2878	0.0044
GO:0016020	membrane	C	679	6253	0.00513
GO:0005730	nucleolus	C	67	443	0.02744
GO:0048046	apoplast	C	68	457	0.04

## Sheet: Up-regulated
Supplementary Data S2. GO enrichment analysis of DEGs.
GO Accession	GO Term	GO Ontology	Number of GO-annotated genes in cluster	Total number of GO-annotated genes in assembly	Hypergeometric p-value. Bonferroni adjusted
GO:0046906	tetrapyrrole binding	F	64	575	1.11e-05
GO:0020037	heme binding	F	61	544	1.82e-05
GO:0016705	oxidoreductase activity, acting on paired donors, with incorporation or reduction of molecular oxygen	F	61	547	0.00011
GO:0003824	catalytic activity	F	625	10301	0.00016
GO:0004672	protein kinase activity	F	125	1534	0.0006
GO:0016773	phosphotransferase activity, alcohol group as acceptor	F	134	1705	0.00166
GO:0016301	kinase activity	F	149	1946	0.00189
GO:0004497	monooxygenase activity	F	44	411	0.00462
GO:0004553	hydrolase activity, hydrolyzing O-glycosyl compounds	F	45	441	0.01229
GO:0004674	protein serine/threonine kinase activity	F	101	1271	0.01902
GO:0030599	pectinesterase activity	F	14	81	0.04024
GO:0016102	diterpenoid biosynthetic process	P	13	45	0.00043
GO:0051502	diterpene phytoalexin biosynthetic process	P	6	9	0.0019
GO:0051504	diterpene phytoalexin precursor biosynthetic process pathway	P	5	7	0.00949
GO:0016101	diterpenoid metabolic process	P	14	69	0.0152
GO:0051501	diterpene phytoalexin metabolic process	P	7	17	0.01673
GO:0016310	phosphorylation	P	144	1950	0.02316
GO:0006468	protein phosphorylation	P	116	1510	0.03146
GO:0016023	cytoplasmic membrane-bounded vesicle	C	379	4739	1.34e-21
GO:0031410	cytoplasmic vesicle	C	379	4739	1.34e-21
GO:0031988	membrane-bounded vesicle	C	379	4748	1.95e-21
GO:0031982	vesicle	C	379	4752	2.3e-21
GO:0005576	extracellular region	C	79	988	0.00705

## Sheet: Down-regulated
Supplementary Data S2. GO enrichment analysis of DEGs.
GO Accession	GO Term	GO Ontology	Number of GO-annotated genes in cluster	Total number of GO-annotated genes in assembly	Hypergeometric p-value. Bonferroni adjusted
GO:0003735	structural constituent of ribosome	F	78	329	8.58e-32
GO:0005198	structural molecule activity	F	80	424	2.36e-25
GO:0006412	translation	P	84	575	8.51e-18
GO:0010467	gene expression	P	110	1373	1.84e-05
GO:0006457	protein folding	P	28	231	0.00508
GO:0034645	cellular macromolecule biosynthetic process	P	110	1550	0.00767
GO:0010035	response to inorganic substance	P	81	1076	0.01877
GO:0001510	RNA methylation	P	14	80	0.0233
GO:0044267	cellular protein metabolic process	P	210	3475	0.0301
GO:0009059	macromolecule biosynthetic process	P	110	1603	0.03353
GO:0010200	response to chitin	P	17	119	0.04914
GO:0044391	ribosomal subunit	C	74	244	8.34e-39
GO:0022626	cytosolic ribosome	C	83	315	1.53e-38
GO:0044445	cytosolic part	C	85	339	1.06e-37
GO:0005840	ribosome	C	90	462	9.45e-31
GO:0030529	ribonucleoprotein complex	C	99	630	4.52e-26
GO:0022625	cytosolic large ribosomal subunit	C	43	123	7.02e-25
GO:0015934	large ribosomal subunit	C	44	143	7.39e-23
GO:0022627	cytosolic small ribosomal subunit	C	30	94	8.66e-16
GO:0015935	small ribosomal subunit	C	30	101	8.29e-15
GO:0005730	nucleolus	C	62	443	2.62e-13
GO:0005829	cytosol	C	167	2054	1.69e-12
GO:0043228	non-membrane-bounded organelle	C	115	1224	4.29e-12
GO:0043232	intracellular non-membrane-bounded organelle	C	115	1224	4.29e-12
GO:0005911	cell-cell junction	C	105	1101	2.59e-11
GO:0009506	plasmodesma	C	105	1101	2.59e-11
GO:0030054	cell junction	C	105	1101	2.59e-11
GO:0055044	symplast	C	105	1101	2.59e-11
GO:0031974	membrane-enclosed lumen	C	83	776	2.84e-11
GO:0043233	organelle lumen	C	81	764	9.13e-11
GO:0070013	intracellular organelle lumen	C	81	764	9.13e-11
GO:0031981	nuclear lumen	C	71	675	3.93e-09
GO:0005774	vacuolar membrane	C	64	659	9.92e-07
GO:0044437	vacuolar part	C	64	666	1.49e-06
GO:0044428	nuclear part	C	73	819	3.17e-06
GO:0032991	macromolecular complex	C	146	2105	8.73e-06
GO:0044422	organelle part	C	224	3677	6.2e-05
GO:0044446	intracellular organelle part	C	223	3662	6.87e-05
GO:0016020	membrane	C	343	6253	0.00064
GO:0005773	vacuole	C	80	1065	0.00075
GO:0071944	cell periphery	C	177	2878	0.00091
GO:0098805	whole membrane	C	66	836	0.0011
GO:0005618	cell wall	C	61	793	0.00541
GO:0005886	plasma membrane	C	140	2246	0.00581
GO:0030312	external encapsulating structure	C	61	804	0.00807
GO:0098588	bounding membrane of organelle	C	73	1041	0.01884
GO:0009536	plastid	C	288	5325	0.02146
GO:0031090	organelle membrane	C	87	1314	0.03049
GO:0009507	chloroplast	C	154	2607	0.03291
