# Supplementary material for: Identification of a Novel Semi-Dominant Spotted-Leaf Mutant with Enhanced Resistance to Xanthomonas oryzae pv. oryzae in Rice
Source: Int J Mol Sci. 2018 Nov 27;19(12):3766. doi: 10.3390/ijms19123766 (PMC6321207; doi:10.3390/ijms19123766)
Supplement: Supplementary file 1 [file ijms-19-03766-s001.zip › Supplementary Data S3. Functional enrichment analysis of DEGs based on KEGG metabolic pathways..xls]

## Sheet: Total
Supplementary Data S3. Functional enrichment analysis of DEGs based on KEGG metabolic pathways.
KEGG ID	KEGG Pathway	Number of KEGG-annotated genes in cluster	Total number of KEGG-annotated genes in assembly	Hypergeometric p-value. Bonferroni adjusted	Gene ID
osa03010	Ribosome	85	307	5.41573e-23	OS05G0554100, OS02G0102400, OS11G0433900, OS07G0616600, OS05G0155100, OS01G0840700, OS02G0699600, OS01G0834500, OS04G0376000, OS04G0598200, OS07G0229900, OS04G0605900, OS03G0598800, OS08G0117300, OS02G0534800, OS05G0541900, OS01G0723200, OS03G0234200, OS09G0568400, OS02G0478700, OS04G0473400, OS07G0572900, OS07G0224000, OS11G0168200, OS08G0116500, OS08G0156800, OS11G0153800, OS11G0151300, OS07G01…
osa00360	Phenylalanine metabolism	33	156	1.48876e-06	OS07G0677400, OS10G0109600, OS06G0695500, OS06G0681600, OS07G0677200, OS07G0694300, OS01G0760600, OS02G0240100, OS02G0593100, OS05G0162000, OS01G0327400, OS10G0578950, OS04G0688300, OS07G0677100, OS01G0962700, OS04G0476100, OS06G0165800, OS02G0240300, OS05G0427400, OS04G0688100, OS03G0762300, OS02G0177600, OS06G0338200, OS06G0345200, OS08G0113000, OS06G0306300, OS07G0676900, OS07G0677600, OS12G01…
osa01110	Biosynthesis of secondary metabolites	121	977	3.61028e-05	OS06G0632200, OS06G0598800, OS07G0677400, OS04G0630800, OS01G0160100, OS10G0109600, OS06G0695500, OS06G0667600, OS06G0681600, OS05G0582300, OS03G0197000, OS07G0677200, OS07G0694300, OS12G0178000, OS06G0262800, OS01G0760600, OS03G0389700, OS02G0240100, OS02G0593100, OS07G0622200, OS05G0162000, OS04G0636100, OS02G0571100, OS01G0327400, OS12G0131100, OS03G0797400, OS06G0136600, OS04G0603000, OS09G01…
osa00940	Phenylpropanoid biosynthesis	35	205	9.74661e-05	OS07G0677400, OS10G0109600, OS06G0695500, OS06G0681600, OS07G0677200, OS07G0694300, OS02G0240100, OS05G0162000, OS01G0327400, OS09G0127300, OS10G0578950, OS04G0688300, OS07G0677100, OS07G0656200, OS01G0962700, OS06G0165800, OS02G0240300, OS05G0427400, OS04G0688100, OS03G0762300, OS09G0419200, OS02G0177600, OS03G0749300, OS04G0474800, OS08G0113000, OS06G0306300, OS07G0676900, OS07G0677600, OS12G01…
osa00410	beta-Alanine metabolism	9	32	0.00134306	OS12G0178000, OS02G0593100, OS03G0236200, OS08G0465800, OS04G0476100, OS02G0730000, OS06G0338200, OS01G0752200, OS09G0440300
osa00950	Isoquinoline alkaloid biosynthesis	8	30	0.00356593	OS01G0760600, OS02G0593100, OS04G0476100, OS06G0338200, OS06G0345200, OS02G0306401, OS08G0140500, OS08G0140300
osa00909	Sesquiterpenoid and triterpenoid biosynthesis	3	5	0.00596414	OS07G0200700, OS03G0184550, OS03G0805100
osa00350	Tyrosine metabolism	10	49	0.00927432	OS01G0760600, OS02G0593100, OS04G0476100, OS06G0338200, OS06G0345200, OS02G0306401, OS11G0245100, OS08G0140500, OS08G0140300, OS11G0210600
osa00960	Tropane, piperidine and pyridine alkaloid biosynthesis	6	27	0.0273722	OS01G0760600, OS02G0593100, OS04G0476100, OS06G0338200, OS06G0345200, OS02G0306401
osa00330	Arginine and proline metabolism	11	66	0.0283047	OS12G0178000, OS01G0760600, OS09G0424300, OS03G0803500, OS02G0730000, OS10G0550900, OS02G0611200, OS02G0657600, OS03G0761900, OS09G0440300, OS05G0513900
osa00040	Pentose and glucuronate interconversions	10	59	0.0320783	OS12G0178000, OS07G0691100, OS01G0234499, OS02G0730000, OS04G0581600, OS06G0144200, OS06G0144900, OS02G0214400, OS01G0788400, OS01G0296200
osa00010	Glycolysis / Gluconeogenesis	18	132	0.0410037	OS01G0160100, OS12G0178000, OS06G0136600, OS04G0603000, OS12G0616900, OS04G0458300, OS02G0730000, OS05G0156700, OS05G0438600, OS12G0145700, OS10G0155500, OS02G0171100, OS12G0169600, OS01G0660300, OS01G0841600, OS09G0440300, OS01G0722700, OS11G0210600

## Sheet: Up-regulated
Supplementary Data S3. Functional enrichment analysis of DEGs based on KEGG metabolic pathways.
KEGG ID	KEGG Pathway	Number of KEGG-annotated genes in cluster	Total number of KEGG-annotated genes in assembly	Hypergeometric p-value. Bonferroni adjusted	Gene ID
osa00360	Phenylalanine metabolism	20	156	2.09449e-06	OS10G0109600, OS06G0695500, OS06G0681600, OS07G0694300, OS01G0760600, OS02G0593100, OS05G0162000, OS01G0327400, OS04G0688300, OS01G0962700, OS04G0476100, OS04G0688100, OS03G0762300, OS06G0338200, OS06G0345200, OS08G0113000, OS07G0677600, OS12G0111800, OS02G0306401, OS02G0236800
osa01110	Biosynthesis of secondary metabolites	64	977	1.05044e-05	OS06G0632200, OS04G0630800, OS01G0160100, OS10G0109600, OS06G0695500, OS06G0667600, OS06G0681600, OS05G0582300, OS03G0197000, OS07G0694300, OS12G0178000, OS06G0262800, OS01G0760600, OS02G0593100, OS05G0162000, OS02G0571100, OS01G0327400, OS04G0603000, OS03G0738400, OS04G0458300, OS04G0688300, OS07G0656200, OS04G0662600, OS08G0465800, OS03G0291500, OS01G0652600, OS01G0962700, OS04G0476100, OS04G06…
osa00950	Isoquinoline alkaloid biosynthesis	8	30	1.25928e-05	OS01G0760600, OS02G0593100, OS04G0476100, OS06G0338200, OS06G0345200, OS02G0306401, OS08G0140500, OS08G0140300
osa00350	Tyrosine metabolism	10	49	1.37409e-05	OS01G0760600, OS02G0593100, OS04G0476100, OS06G0338200, OS06G0345200, OS02G0306401, OS11G0245100, OS08G0140500, OS08G0140300, OS11G0210600
osa00500	Starch and sucrose metabolism	20	191	4.46721e-05	OS09G0397300, OS06G0675700, OS07G0691100, OS01G0234499, OS07G0656200, OS04G0581600, OS08G0445700, OS04G0535600, OS03G0749300, OS04G0474800, OS02G0778600, OS07G0420700, OS05G0580000, OS01G0788400, OS09G0511600, OS09G0298200, OS04G0664900, OS09G0376800, OS01G0722700, OS01G0296200
osa00040	Pentose and glucuronate interconversions	10	59	7.45715e-05	OS12G0178000, OS07G0691100, OS01G0234499, OS02G0730000, OS04G0581600, OS06G0144200, OS06G0144900, OS02G0214400, OS01G0788400, OS01G0296200
osa01100	Metabolic pathways	93	1730	0.000231277	OS06G0632200, OS01G0160100, OS10G0109600, OS06G0695500, OS06G0681600, OS07G0694300, OS04G0477500, OS12G0559200, OS12G0178000, OS01G0760600, OS06G0675700, OS02G0593100, OS05G0162000, OS01G0720500, OS02G0571100, OS01G0327400, OS04G0603000, OS03G0803500, OS03G0738400, OS07G0147900, OS07G0691100, OS01G0234499, OS04G0688300, OS07G0656200, OS08G0480400, OS04G0662600, OS08G0465800, OS03G0291500, OS01G06…
osa00960	Tropane, piperidine and pyridine alkaloid biosynthesis	6	27	0.000470987	OS01G0760600, OS02G0593100, OS04G0476100, OS06G0338200, OS06G0345200, OS02G0306401
osa00940	Phenylpropanoid biosynthesis	18	205	0.000937244	OS10G0109600, OS06G0695500, OS06G0681600, OS07G0694300, OS05G0162000, OS01G0327400, OS04G0688300, OS07G0656200, OS01G0962700, OS04G0688100, OS03G0762300, OS03G0749300, OS04G0474800, OS08G0113000, OS07G0677600, OS12G0111800, OS09G0511600, OS02G0236800
osa00410	beta-Alanine metabolism	6	32	0.00122543	OS12G0178000, OS02G0593100, OS08G0465800, OS04G0476100, OS02G0730000, OS06G0338200
osa00052	Galactose metabolism	7	55	0.00494786	OS06G0675700, OS04G0535600, OS07G0420700, OS08G0495800, OS04G0664900, OS07G0209100, OS01G0722700
osa00460	Cyanoamino acid metabolism	6	45	0.00723711	OS03G0738400, OS07G0656200, OS04G0165700, OS03G0749300, OS04G0474800, OS09G0511600
osa00010	Glycolysis / Gluconeogenesis	11	132	0.0129735	OS01G0160100, OS12G0178000, OS04G0603000, OS04G0458300, OS02G0730000, OS05G0438600, OS10G0155500, OS12G0169600, OS01G0660300, OS01G0722700, OS11G0210600
osa00909	Sesquiterpenoid and triterpenoid biosynthesis	2	5	0.0137678	OS07G0200700, OS03G0184550
osa00900	Terpenoid backbone biosynthesis	6	52	0.0144543	OS05G0582300, OS03G0197000, OS07G0580900, OS03G0184550, OS07G0190000, OS01G0703400
osa00904	Diterpenoid biosynthesis	5	41	0.0199702	OS02G0571100, OS04G0178300, OS02G0569900, OS02G0570900, OS02G0570500
osa00770	Pantothenate and CoA biosynthesis	4	31	0.0302102	OS11G0136500, OS01G0652600, OS06G0207000, OS12G0133400
osa00330	Arginine and proline metabolism	6	66	0.0413606	OS12G0178000, OS01G0760600, OS03G0803500, OS02G0730000, OS03G0761900, OS05G0513900
osa00903	Limonene and pinene degradation	2	9	0.0447498	OS12G0178000, OS02G0730000

## Sheet: Down-regulated
Supplementary Data S3. Functional enrichment analysis of DEGs based on KEGG metabolic pathways.
KEGG ID	KEGG Pathway	Number of KEGG-annotated genes in cluster	Total number of KEGG-annotated genes in assembly	Hypergeometric p-value. Bonferroni adjusted	Gene ID
osa03010	Ribosome	84	307	2.81537e-41	OS05G0554100, OS02G0102400, OS11G0433900, OS07G0616600, OS05G0155100, OS01G0840700, OS02G0699600, OS01G0834500, OS04G0376000, OS04G0598200, OS07G0229900, OS04G0605900, OS03G0598800, OS08G0117300, OS02G0534800, OS05G0541900, OS01G0723200, OS03G0234200, OS09G0568400, OS02G0478700, OS04G0473400, OS07G0572900, OS07G0224000, OS11G0168200, OS08G0116500, OS08G0156800, OS11G0153800, OS11G0151300, OS07G01…
osa03008	Ribosome biogenesis in eukaryotes	11	89	0.00431319	OS10G0124000, OS06G0274200, OS03G0352300, OS11G0579800, OS12G0634800, OS07G0603200, OS07G0636000, OS02G0618250, OS04G0650600, OS05G0176000, OS03G0370500
osa00940	Phenylpropanoid biosynthesis	17	205	0.025551	OS07G0677400, OS07G0677200, OS02G0240100, OS09G0127300, OS10G0578950, OS07G0677100, OS06G0165800, OS02G0240300, OS05G0427400, OS09G0419200, OS02G0177600, OS06G0306300, OS07G0676900, OS08G0277200, OS06G0547100, OS05G0494000, OS07G0677500
osa00360	Phenylalanine metabolism	13	156	0.045552	OS07G0677400, OS07G0677200, OS02G0240100, OS10G0578950, OS07G0677100, OS06G0165800, OS02G0240300, OS05G0427400, OS02G0177600, OS06G0306300, OS07G0676900, OS06G0547100, OS07G0677500
osa00402	Benzoxazinoid biosynthesis	1	1	0.0495616	OS03G0797400
osa00942	Anthocyanin biosynthesis	1	1	0.0495616	OS06G0192100
